# Supplementary material for: Similar object shape representation encoded in the inferolateral occipitotemporal cortex of sighted and early blind people
Source: PLoS Biol. 2023 Jul 25;21(7):e3001930. doi: 10.1371/journal.pbio.3001930 (PMC10368275; doi:10.1371/journal.pbio.3001930)
Supplement: S1 Data — (ZIP) [file pbio.3001930.s019.zip]

Archive with 107 entries (92 files):
- Data/
- Data/S_Figure7/
- Data/Figure5/
- Data/S_Figure9/
- Data/.DS_Store
- __MACOSX/Data/._.DS_Store
- Data/Figure2/
- Data/Figure3/
- Data/S_Figure8/
- Data/Figure4/
- Data/S_Figure6/
- Data/S_Figure3/
- Data/S_Figure4/
- Data/Figure1/
- Data/Figure6/
- Data/S_Figure2/
- Data/S_Figure10/
- Data/S_Figure7/S_Figure7B.csv
- __MACOSX/Data/S_Figure7/._S_Figure7B.csv
- Data/Figure5/Figure5B.csv
- __MACOSX/Data/Figure5/._Figure5B.csv
- Data/S_Figure9/sub-all_task-semantic_RDM-semanticsAllPairwise_space-fsLR_desc-smoothed_clustere_tstat_fwep_threshold-0.05_cluster-0.dscalar.nii
- __MACOSX/Data/S_Figure9/._sub-all_task-semantic_RDM-semanticsAllPairwise_space-fsLR_desc-smoothed_clustere_tstat_fwep_threshold-0.05_cluster-0.dscalar.nii
- Data/Figure2/sub-sc_space-fsLR_contrast-shapeSemantic_clustere_tstat_fwep_threshold-0.05.dscalar.nii
- __MACOSX/Data/Figure2/._sub-sc_space-fsLR_contrast-shapeSemantic_clustere_tstat_fwep_threshold-0.05.dscalar.nii
- Data/Figure2/sub-all_space-fsLR_contrast-shapeSemantic_clustere_tstat_fwep_threshold-0.05.dscalar.nii
- __MACOSX/Data/Figure2/._sub-all_space-fsLR_contrast-shapeSemantic_clustere_tstat_fwep_threshold-0.05.dscalar.nii
- Data/Figure2/sub-eb_space-fsLR_contrast-semanticShape_clustere_tstat_fwep_threshold-0.05.dscalar.nii
- __MACOSX/Data/Figure2/._sub-eb_space-fsLR_contrast-semanticShape_clustere_tstat_fwep_threshold-0.05.dscalar.nii
- Data/Figure2/sub-eb_space-fsLR_contrast-shapeSemantic_clustere_tstat_fwep_threshold-0.05.dscalar.nii
- __MACOSX/Data/Figure2/._sub-eb_space-fsLR_contrast-shapeSemantic_clustere_tstat_fwep_threshold-0.05.dscalar.nii
- Data/Figure2/sub-all_space-fsLR_contrast-semanticShape_clustere_tstat_fwep_threshold-0.05.dscalar.nii
- __MACOSX/Data/Figure2/._sub-all_space-fsLR_contrast-semanticShape_clustere_tstat_fwep_threshold-0.05.dscalar.nii
- Data/Figure2/Figure2D.csv
- __MACOSX/Data/Figure2/._Figure2D.csv
- Data/Figure2/sub-sc_space-fsLR_contrast-semanticShape_clustere_tstat_fwep_threshold-0.05.dscalar.nii
- __MACOSX/Data/Figure2/._sub-sc_space-fsLR_contrast-semanticShape_clustere_tstat_fwep_threshold-0.05.dscalar.nii
- Data/Figure2/sub-eb-sc_space-fsLR_contrast-semanticShape_clustere_tstat_fwep_c1_threshold-0.05.dscalar.nii
- __MACOSX/Data/Figure2/._sub-eb-sc_space-fsLR_contrast-semanticShape_clustere_tstat_fwep_c1_threshold-0.05.dscalar.nii
- Data/Figure3/sub-all_space-fsLR_contrast-touchExperience_clustere_tstat_fwep_c1_threshold-0.05.dscalar.nii
- __MACOSX/Data/Figure3/._sub-all_space-fsLR_contrast-touchExperience_clustere_tstat_fwep_c1_threshold-0.05.dscalar.nii
- Data/Figure3/sub-all_space-fsLR_contrast-objectSize_clustere_tstat_fwep_c2_threshold-0.05.dscalar.nii
- __MACOSX/Data/Figure3/._sub-all_space-fsLR_contrast-objectSize_clustere_tstat_fwep_c2_threshold-0.05.dscalar.nii
- Data/Figure3/sub-all_space-fsLR_contrast-taskType_clustere_tstat_fwep_c1_threshold-0.05.dscalar.nii
- __MACOSX/Data/Figure3/._sub-all_space-fsLR_contrast-taskType_clustere_tstat_fwep_c1_threshold-0.05.dscalar.nii
- Data/Figure3/sub-all_space-fsLR_contrast-touchExperience_clustere_tstat_fwep_c2_threshold-0.05.dscalar.nii
- __MACOSX/Data/Figure3/._sub-all_space-fsLR_contrast-touchExperience_clustere_tstat_fwep_c2_threshold-0.05.dscalar.nii
- Data/Figure3/sub-all_space-fsLR_contrast-objectSize_clustere_tstat_fwep_c1_threshold-0.05.dscalar.nii
- __MACOSX/Data/Figure3/._sub-all_space-fsLR_contrast-objectSize_clustere_tstat_fwep_c1_threshold-0.05.dscalar.nii
- Data/Figure3/sub-all_space-fsLR_contrast-taskType_clustere_tstat_fwep_c2_threshold-0.05.dscalar.nii
- __MACOSX/Data/Figure3/._sub-all_space-fsLR_contrast-taskType_clustere_tstat_fwep_c2_threshold-0.05.dscalar.nii
- Data/S_Figure8/sub-all_task-shape_RDM-shapeAllPairwise_space-fsLR_desc-smoothed_dpv_tstat_fwep_threshold-0.005_cluster-400.dscalar.nii
- __MACOSX/Data/S_Figure8/._sub-all_task-shape_RDM-shapeAllPairwise_space-fsLR_desc-smoothed_dpv_tstat_fwep_threshold-0.005_cluster-400.dscalar.nii
- Data/S_Figure8/sub-eb-sc_task-shape_RDM-shapeAllPairwise_space-fsLR_desc-smoothed_clustere_tstat_fwep_c1_threshold-0.05_cluster-0.dscalar.nii
- __MACOSX/Data/S_Figure8/._sub-eb-sc_task-shape_RDM-shapeAllPairwise_space-fsLR_desc-smoothed_clustere_tstat_fwep_c1_threshold-0.05_cluster-0.dscalar.nii
- Data/Figure4/Figure4A.csv
- __MACOSX/Data/Figure4/._Figure4A.csv
- Data/Figure4/Figure4C.csv
- __MACOSX/Data/Figure4/._Figure4C.csv
- Data/Figure4/Figure4B.csv
- __MACOSX/Data/Figure4/._Figure4B.csv
- Data/Figure4/Figure4D.csv
- __MACOSX/Data/Figure4/._Figure4D.csv
- Data/S_Figure6/sub-all_space-fsLR_contrast-wordFrequency_clustere_tstat_fwep_c1_threshold-0.05.dscalar.nii
- __MACOSX/Data/S_Figure6/._sub-all_space-fsLR_contrast-wordFrequency_clustere_tstat_fwep_c1_threshold-0.05.dscalar.nii
- Data/S_Figure6/sub-all_space-fsLR_contrast-wordDuration_clustere_tstat_fwep_c1_threshold-0.05.dscalar.nii
- __MACOSX/Data/S_Figure6/._sub-all_space-fsLR_contrast-wordDuration_clustere_tstat_fwep_c1_threshold-0.05.dscalar.nii
- Data/S_Figure3/sub-eb-sc_space-fsLR_contrast-shapeRest_clustere_tstat_fwep_c1_threshold-0.05.dscalar.nii
- __MACOSX/Data/S_Figure3/._sub-eb-sc_space-fsLR_contrast-shapeRest_clustere_tstat_fwep_c1_threshold-0.05.dscalar.nii
- Data/S_Figure3/sub-eb-sc_space-fsLR_contrast-semanticRest_clustere_tstat_fwep_c1_threshold-0.05.dscalar.nii
- __MACOSX/Data/S_Figure3/._sub-eb-sc_space-fsLR_contrast-semanticRest_clustere_tstat_fwep_c1_threshold-0.05.dscalar.nii
- Data/S_Figure4/sub-eb-sc_space-fsLR_contrast-RT_clustere_tstat_fwep_c1_threshold-0.05.dscalar.nii
- __MACOSX/Data/S_Figure4/._sub-eb-sc_space-fsLR_contrast-RT_clustere_tstat_fwep_c1_threshold-0.05.dscalar.nii
- Data/S_Figure4/sub-all_space-fsLR_contrast-RT_clustere_tstat_fwep_threshold-0.05.dscalar.nii
- __MACOSX/Data/S_Figure4/._sub-all_space-fsLR_contrast-RT_clustere_tstat_fwep_threshold-0.05.dscalar.nii
- Data/Figure1/Figure1F.csv
- __MACOSX/Data/Figure1/._Figure1F.csv
- Data/Figure1/Figure1E.csv
- __MACOSX/Data/Figure1/._Figure1E.csv
- Data/Figure1/Figure1D.csv
- __MACOSX/Data/Figure1/._Figure1D.csv
- Data/Figure1/Figure1A.csv
- __MACOSX/Data/Figure1/._Figure1A.csv
- Data/Figure1/Figure1C.csv
- __MACOSX/Data/Figure1/._Figure1C.csv
- Data/Figure1/Figure1B.csv
- __MACOSX/Data/Figure1/._Figure1B.csv
- Data/Figure6/sub-sc_space-fsLR_ROI-ILOTC_hemi-R_dpv_tstat_fwep_c1_threshold-0.005_cluster-400.dscalar.nii
- __MACOSX/Data/Figure6/._sub-sc_space-fsLR_ROI-ILOTC_hemi-R_dpv_tstat_fwep_c1_threshold-0.005_cluster-400.dscalar.nii
- Data/Figure6/sub-eb_space-fsLR_ROI-ILOTC_hemi-L_dpv_tstat_fwep_c1_threshold-0.005_cluster-400.dscalar.nii
- __MACOSX/Data/Figure6/._sub-eb_space-fsLR_ROI-ILOTC_hemi-L_dpv_tstat_fwep_c1_threshold-0.005_cluster-400.dscalar.nii
- Data/Figure6/Figure6D_EB.csv
- __MACOSX/Data/Figure6/._Figure6D_EB.csv
- Data/Figure6/sub-eb_space-fsLR_ROI-ILOTC_hemi-R_dpv_tstat_fwep_c1_threshold-0.005_cluster-400.dscalar.nii
- __MACOSX/Data/Figure6/._sub-eb_space-fsLR_ROI-ILOTC_hemi-R_dpv_tstat_fwep_c1_threshold-0.005_cluster-400.dscalar.nii
- Data/Figure6/sub-sc_space-fsLR_ROI-ILOTC_hemi-L_dpv_tstat_fwep_c1_threshold-0.005_cluster-400.dscalar.nii
- __MACOSX/Data/Figure6/._sub-sc_space-fsLR_ROI-ILOTC_hemi-L_dpv_tstat_fwep_c1_threshold-0.005_cluster-400.dscalar.nii
- Data/Figure6/Figure6C_SC.csv
- __MACOSX/Data/Figure6/._Figure6C_SC.csv
- Data/Figure6/Figure6C_EB.csv
- __MACOSX/Data/Figure6/._Figure6C_EB.csv
- Data/Figure6/Figure6D_SC.csv
- __MACOSX/Data/Figure6/._Figure6D_SC.csv
- Data/S_Figure2/S_Figure2B.csv
- __MACOSX/Data/S_Figure2/._S_Figure2B.csv
- Data/S_Figure10/sub-eb-sc_space-fsLR_ROI-ILOTC_hemi-L_clustere_tstat_fwep_c1_threshold-0.05_cluster-0.dscalar.nii
- __MACOSX/Data/S_Figure10/._sub-eb-sc_space-fsLR_ROI-ILOTC_hemi-L_clustere_tstat_fwep_c1_threshold-0.05_cluster-0.dscalar.nii
