# Supplementary material for: Similar object shape representation encoded in the inferolateral occipitotemporal cortex of sighted and early blind people
Source: PLoS Biol. 2023 Jul 25;21(7):e3001930. doi: 10.1371/journal.pbio.3001930 (PMC10368275; doi:10.1371/journal.pbio.3001930)
Supplement: S1 Data — (ZIP) [file pbio.3001930.s019.zip › Data/S_Figure7/S_Figure7B.csv]

Tasks	ROIs	RSA
Shape Task	L-aIPS	0.135547070216873
Conceptual Task	L-aIPS	0.0938491035529583
Shape Task	L-aIPS	0.228069877025266
Conceptual Task	L-aIPS	0.196919872739542
Shape Task	L-aIPS	0.0752879595131428
Conceptual Task	L-aIPS	0.093718963425374
Shape Task	L-aIPS	0.180047342392575
Conceptual Task	L-aIPS	-0.0136433116525043
Shape Task	L-aIPS	0.121062396864749
Conceptual Task	L-aIPS	-0.00359781461248157
Shape Task	L-aIPS	0.182787588399228
Conceptual Task	L-aIPS	0.109631949680375
Shape Task	L-aIPS	0.0226933661430298
Conceptual Task	L-aIPS	0.110723788741883
Shape Task	L-aIPS	0.218163083406116
Conceptual Task	L-aIPS	-0.0092676771752404
Shape Task	L-aIPS	0.0827993523893402
Conceptual Task	L-aIPS	-0.0450405196637321
Shape Task	L-aIPS	0.130801656230569
Conceptual Task	L-aIPS	0.106440591362894
Shape Task	L-aIPS	0.0214007714597084
Conceptual Task	L-aIPS	0.012179962500368
Shape Task	L-aIPS	0.109845835064346
Conceptual Task	L-aIPS	-0.0469595117846806
Shape Task	L-aIPS	0.0790252571388086
Conceptual Task	L-aIPS	0.0200563671893897
Shape Task	L-aIPS	0.175690280861921
Conceptual Task	L-aIPS	-0.131864766847153
Shape Task	L-aIPS	0.219569598044369
Conceptual Task	L-aIPS	0.0636547318754343
Shape Task	L-aIPS	-0.0227666564816813
Conceptual Task	L-aIPS	0.0676795375083959
Shape Task	L-aIPS	-0.00243419139850633
Conceptual Task	L-aIPS	-0.00298909928037406
Shape Task	L-aIPS	0.0598531780270109
Conceptual Task	L-aIPS	-0.048874950762209
Shape Task	L-aIPS	0.133432934920924
Conceptual Task	L-aIPS	-0.113094066425794
Shape Task	L-aIPS	0.0789430667561296
Conceptual Task	L-aIPS	-0.0667887137944342
Shape Task	L-aIPS	0.0172290037827383
Conceptual Task	L-aIPS	0.0796521570179056
Shape Task	L-aIPS	0.0528616323968812
Conceptual Task	L-aIPS	0.047190801326673
Shape Task	L-aIPS	0.0111529913376751
Conceptual Task	L-aIPS	0.141923241845023
Shape Task	L-aIPS	0.0416678120459716
Conceptual Task	L-aIPS	-0.0476059657328501
Shape Task	L-aIPS	0.0134500970765671
Conceptual Task	L-aIPS	0.105216043582661
Shape Task	L-aIPS	0.181623776448605
Conceptual Task	L-aIPS	0.0154763093370583
Shape Task	L-aIPS	0.153313395728809
Conceptual Task	L-aIPS	0.0819900502679193
Shape Task	L-aIPS	0.0655470766094178
Conceptual Task	L-aIPS	0.0640563365326407
Shape Task	L-aIPS	0.101702118663462
Conceptual Task	L-aIPS	0.0376676378400838
Shape Task	L-aIPS	0.100633961012356
Conceptual Task	L-aIPS	0.0148933963060947
Shape Task	L-aIPS	0.221353954826122
Conceptual Task	L-aIPS	0.0510130252994029
Shape Task	L-aIPS	0.182319860893105
Conceptual Task	L-aIPS	-0.0201069512459741
Shape Task	L-aIPS	0.0450665024162511
Conceptual Task	L-aIPS	0.14740455941125
Shape Task	L-aIPS	0.0989382141724954
Conceptual Task	L-aIPS	0.0167582368347205
Shape Task	L-aIPS	0.139836483270705
Conceptual Task	L-aIPS	0.0783886355772372
Shape Task	L-aIPS	0.152181473216246
Conceptual Task	L-aIPS	-0.00251911294298654
Shape Task	L-aIPS	-0.054033122935083
Conceptual Task	L-aIPS	0.021040829505677
Shape Task	L-aIPS	0.197558635145637
Conceptual Task	L-aIPS	0.141880912675616
Shape Task	L-aIPS	0.094208149800504
Conceptual Task	L-aIPS	0.00505640937948723
Shape Task	L-aIPS	0.25761743646435
Conceptual Task	L-aIPS	0.0246865636609549
Shape Task	L-aIPS	0.136798428165501
Conceptual Task	L-aIPS	-0.049209604191854
Shape Task	L-aIPS	0.230353530905461
Conceptual Task	L-aIPS	0.000212626688095914
Shape Task	L-aIPS	0.165232713511342
Conceptual Task	L-aIPS	-0.0422191468850069
Shape Task	L-aIPS	-0.00724693695513677
Conceptual Task	L-aIPS	0.0676306957228571
Shape Task	L-aIPS	0.141201069489033
Conceptual Task	L-aIPS	0.0730124448770974
Shape Task	L-aIPS	0.141086011601594
Conceptual Task	L-aIPS	0.0457342801186518
Shape Task	L-aIPS	0.127987672809909
Conceptual Task	L-aIPS	-0.180347961557823
Shape Task	L-aIPS	0.0498341034989598
Conceptual Task	L-aIPS	0.0678963989331623
Shape Task	R-aIPS	0.0350718457104758
Conceptual Task	R-aIPS	0.0630819762375874
Shape Task	R-aIPS	0.147213119702546
Conceptual Task	R-aIPS	0.148889410435318
Shape Task	R-aIPS	0.0989395234094865
Conceptual Task	R-aIPS	0.0882375877190179
Shape Task	R-aIPS	0.113101288798641
Conceptual Task	R-aIPS	-0.0589762457620799
Shape Task	R-aIPS	0.101846871438179
Conceptual Task	R-aIPS	-0.05420606353449
Shape Task	R-aIPS	0.201455314886849
Conceptual Task	R-aIPS	0.0355372220340987
Shape Task	R-aIPS	0.0445072370422664
Conceptual Task	R-aIPS	0.0714230973489698
Shape Task	R-aIPS	0.146443494318315
Conceptual Task	R-aIPS	-0.0192697333037988
Shape Task	R-aIPS	0.127777480043634
Conceptual Task	R-aIPS	0.0195550717248027
Shape Task	R-aIPS	0.129677532089231
Conceptual Task	R-aIPS	0.109113023871389
Shape Task	R-aIPS	-0.0127615350763048
Conceptual Task	R-aIPS	0.0640550347014585
Shape Task	R-aIPS	0.117734596284152
Conceptual Task	R-aIPS	-0.00467652465482339
Shape Task	R-aIPS	0.0413905307325676
Conceptual Task	R-aIPS	-0.0642216708566648
Shape Task	R-aIPS	0.157121416451445
Conceptual Task	R-aIPS	-0.0636072176105408
Shape Task	R-aIPS	0.17713319878607
Conceptual Task	R-aIPS	0.0558829766902601
Shape Task	R-aIPS	-0.0302183901838591
Conceptual Task	R-aIPS	-0.0374780808801435
Shape Task	R-aIPS	0.122842785836647
Conceptual Task	R-aIPS	-0.0751953855987035
Shape Task	R-aIPS	0.045802489269411
Conceptual Task	R-aIPS	-0.124582472775076
Shape Task	R-aIPS	0.0962674137184041
Conceptual Task	R-aIPS	-0.111240272811675
Shape Task	R-aIPS	-0.0238764192927267
Conceptual Task	R-aIPS	-0.0342625034133678
Shape Task	R-aIPS	0.0923294725838311
Conceptual Task	R-aIPS	-0.0114084351653854
Shape Task	R-aIPS	-0.00216062757173925
Conceptual Task	R-aIPS	0.0265411331049207
Shape Task	R-aIPS	0.0417054760429336
Conceptual Task	R-aIPS	-0.0314707075590987
Shape Task	R-aIPS	0.0591141548871956
Conceptual Task	R-aIPS	0.0686831451038405
Shape Task	R-aIPS	0.0758649457480062
Conceptual Task	R-aIPS	-0.0490413013863629
Shape Task	R-aIPS	0.161229984526025
Conceptual Task	R-aIPS	0.19515332009271
Shape Task	R-aIPS	0.122677610150111
Conceptual Task	R-aIPS	0.0720818602130853
Shape Task	R-aIPS	0.132921576162122
Conceptual Task	R-aIPS	0.0736478954889263
Shape Task	R-aIPS	0.0811775926268233
Conceptual Task	R-aIPS	0.123311368333147
Shape Task	R-aIPS	0.040180177568179
Conceptual Task	R-aIPS	0.0974465571654019
Shape Task	R-aIPS	-0.0332656525641416
Conceptual Task	R-aIPS	0.0726051357297946
Shape Task	R-aIPS	0.00571116298960807
Conceptual Task	R-aIPS	0.13344019341491
Shape Task	R-aIPS	0.00297159631852667
Conceptual Task	R-aIPS	0.0765306614572941
Shape Task	R-aIPS	0.037091185288371
Conceptual Task	R-aIPS	-0.0644436409563834
Shape Task	R-aIPS	0.026770777439321
Conceptual Task	R-aIPS	0.0959880443715773
Shape Task	R-aIPS	0.0115517177589599
Conceptual Task	R-aIPS	0.00977530458921217
Shape Task	R-aIPS	0.13595841978329
Conceptual Task	R-aIPS	0.0234658457475223
Shape Task	R-aIPS	0.162926833766477
Conceptual Task	R-aIPS	-0.0218443832349994
Shape Task	R-aIPS	0.0980467020472238
Conceptual Task	R-aIPS	-0.022821137953781
Shape Task	R-aIPS	0.195108885599174
Conceptual Task	R-aIPS	-0.0455926662867325
Shape Task	R-aIPS	0.162735808772047
Conceptual Task	R-aIPS	0.00543110939372553
Shape Task	R-aIPS	0.134028837886791
Conceptual Task	R-aIPS	0.0338581736539004
Shape Task	R-aIPS	0.091947670300123
Conceptual Task	R-aIPS	-0.0427133569133514
Shape Task	R-aIPS	-0.0317808820866743
Conceptual Task	R-aIPS	0.0927668784011133
Shape Task	R-aIPS	0.159175034372268
Conceptual Task	R-aIPS	0.148960985933253
Shape Task	R-aIPS	0.0813472536264345
Conceptual Task	R-aIPS	0.0734236887261446
Shape Task	R-aIPS	0.045905128603848
Conceptual Task	R-aIPS	-0.0426276317410262
Shape Task	R-aIPS	0.125053890147657
Conceptual Task	R-aIPS	0.0309872885959541
Shape Task	L-pIPS	-0.0291056592919749
Conceptual Task	L-pIPS	0.0221180778175323
Shape Task	L-pIPS	0.158358080889555
Conceptual Task	L-pIPS	0.10222351059431
Shape Task	L-pIPS	0.0591323694677422
Conceptual Task	L-pIPS	0.143307155660004
Shape Task	L-pIPS	0.263801179825001
Conceptual Task	L-pIPS	-0.0770692821560952
Shape Task	L-pIPS	0.0674164468935689
Conceptual Task	L-pIPS	-0.00842293856579475
Shape Task	L-pIPS	0.145973042989477
Conceptual Task	L-pIPS	0.154165580363896
Shape Task	L-pIPS	0.00966833288491538
Conceptual Task	L-pIPS	0.043340079017903
Shape Task	L-pIPS	0.22791562375324
Conceptual Task	L-pIPS	-0.000586019954711657
Shape Task	L-pIPS	0.220371469322194
Conceptual Task	L-pIPS	0.0438518731638454
Shape Task	L-pIPS	0.116742876637546
Conceptual Task	L-pIPS	0.10467335763995
Shape Task	L-pIPS	0.0527927257341476
Conceptual Task	L-pIPS	-0.0239886311506597
Shape Task	L-pIPS	0.142729576879143
Conceptual Task	L-pIPS	-0.121593275017256
Shape Task	L-pIPS	0.0728351809720244
Conceptual Task	L-pIPS	-0.0231123566989677
Shape Task	L-pIPS	0.0464050370581221
Conceptual Task	L-pIPS	-0.0871740942666195
Shape Task	L-pIPS	0.23406404615565
Conceptual Task	L-pIPS	0.155369238472893
Shape Task	L-pIPS	0.0538744885331333
Conceptual Task	L-pIPS	0.125627434739385
Shape Task	L-pIPS	0.0663127396289038
Conceptual Task	L-pIPS	-0.132988213833412
Shape Task	L-pIPS	-0.00791208183244796
Conceptual Task	L-pIPS	0.0716641804058967
Shape Task	L-pIPS	0.0824234051058213
Conceptual Task	L-pIPS	0.0191841323914039
Shape Task	L-pIPS	0.0870088393531367
Conceptual Task	L-pIPS	-0.0269057110186854
Shape Task	L-pIPS	0.0587980271330605
Conceptual Task	L-pIPS	0.00893833782240369
Shape Task	L-pIPS	0.170194655725327
Conceptual Task	L-pIPS	0.0380811670546343
Shape Task	L-pIPS	0.0733578619780732
Conceptual Task	L-pIPS	0.105117070899782
Shape Task	L-pIPS	0.00456567118045557
Conceptual Task	L-pIPS	0.0641285885033386
Shape Task	L-pIPS	0.115553349413562
Conceptual Task	L-pIPS	0.0020731131476288
Shape Task	L-pIPS	0.183150165130437
Conceptual Task	L-pIPS	0.0208358920237241
Shape Task	L-pIPS	0.0536612465545947
Conceptual Task	L-pIPS	0.084981094117109
Shape Task	L-pIPS	0.0659956786667868
Conceptual Task	L-pIPS	0.0922869761411164
Shape Task	L-pIPS	0.243731320904052
Conceptual Task	L-pIPS	-0.00538248906579605
Shape Task	L-pIPS	0.0314681119819808
Conceptual Task	L-pIPS	0.0187473836147244
Shape Task	L-pIPS	0.15472519617407
Conceptual Task	L-pIPS	0.0721887277173704
Shape Task	L-pIPS	0.134662459785971
Conceptual Task	L-pIPS	-0.0151138565327352
Shape Task	L-pIPS	0.0139953797673759
Conceptual Task	L-pIPS	0.118025780997349
Shape Task	L-pIPS	0.0531385642381376
Conceptual Task	L-pIPS	-0.0115802446665965
Shape Task	L-pIPS	0.138871536282906
Conceptual Task	L-pIPS	0.100024342866598
Shape Task	L-pIPS	0.146036894397784
Conceptual Task	L-pIPS	0.0632030324945111
Shape Task	L-pIPS	0.105992165633767
Conceptual Task	L-pIPS	0.0134552840318672
Shape Task	L-pIPS	0.208589981842617
Conceptual Task	L-pIPS	-0.0779907793317744
Shape Task	L-pIPS	0.117384280739023
Conceptual Task	L-pIPS	-0.0223295123915757
Shape Task	L-pIPS	0.273043937308227
Conceptual Task	L-pIPS	0.0434504895318739
Shape Task	L-pIPS	0.218046874989403
Conceptual Task	L-pIPS	-0.065512592784865
Shape Task	L-pIPS	0.110028892160865
Conceptual Task	L-pIPS	0.0438135527595953
Shape Task	L-pIPS	0.0432004437033613
Conceptual Task	L-pIPS	0.116287511513992
Shape Task	L-pIPS	0.0760677178349021
Conceptual Task	L-pIPS	0.0313571514561119
Shape Task	L-pIPS	0.145091436746596
Conceptual Task	L-pIPS	0.0775140365039813
Shape Task	L-pIPS	0.0216744607592914
Conceptual Task	L-pIPS	-0.0181446221620893
Shape Task	L-pIPS	0.131472331215319
Conceptual Task	L-pIPS	-0.0169631427354686
Shape Task	L-pIPS	0.0459379493200156
Conceptual Task	L-pIPS	0.0301658338854014
Shape Task	R-pIPS	-0.0233328812937798
Conceptual Task	R-pIPS	-0.0176894088171615
Shape Task	R-pIPS	0.104135320269225
Conceptual Task	R-pIPS	0.0730346031870622
Shape Task	R-pIPS	0.0691468961274503
Conceptual Task	R-pIPS	0.148973578075699
Shape Task	R-pIPS	0.0648248014340065
Conceptual Task	R-pIPS	-0.0852488076111396
Shape Task	R-pIPS	0.0788569636872535
Conceptual Task	R-pIPS	0.0128250741791826
Shape Task	R-pIPS	0.180113013243845
Conceptual Task	R-pIPS	0.110517736562857
Shape Task	R-pIPS	-0.0486566196682383
Conceptual Task	R-pIPS	0.0750402293867432
Shape Task	R-pIPS	0.213801816103442
Conceptual Task	R-pIPS	-0.117950846686319
Shape Task	R-pIPS	0.207777198038998
Conceptual Task	R-pIPS	0.0115115207846441
Shape Task	R-pIPS	0.0150503084793395
Conceptual Task	R-pIPS	0.0765247929533925
Shape Task	R-pIPS	-0.0677381480766468
Conceptual Task	R-pIPS	0.101087785302366
Shape Task	R-pIPS	0.151977821404572
Conceptual Task	R-pIPS	0.0130448684083637
Shape Task	R-pIPS	-0.0141036592365554
Conceptual Task	R-pIPS	0.0557561732548641
Shape Task	R-pIPS	-0.0462858120609207
Conceptual Task	R-pIPS	-0.0178845887039378
Shape Task	R-pIPS	0.207541061025454
Conceptual Task	R-pIPS	0.11221765665509
Shape Task	R-pIPS	-0.0882206016217918
Conceptual Task	R-pIPS	0.118996760046584
Shape Task	R-pIPS	0.070574811325676
Conceptual Task	R-pIPS	-0.015815428182818
Shape Task	R-pIPS	0.0150905092377085
Conceptual Task	R-pIPS	0.0254098183594659
Shape Task	R-pIPS	0.123712207064067
Conceptual Task	R-pIPS	-0.0323350585286265
Shape Task	R-pIPS	0.179657723578398
Conceptual Task	R-pIPS	-0.0373281250560068
Shape Task	R-pIPS	0.227808471782981
Conceptual Task	R-pIPS	-0.0279430459852958
Shape Task	R-pIPS	0.134267093544596
Conceptual Task	R-pIPS	0.090391970467067
Shape Task	R-pIPS	0.0489409217411416
Conceptual Task	R-pIPS	0.0716791669242344
Shape Task	R-pIPS	0.133127430975861
Conceptual Task	R-pIPS	0.0190615679377412
Shape Task	R-pIPS	0.0588780194028409
Conceptual Task	R-pIPS	-0.061069846409043
Shape Task	R-pIPS	0.226784985700612
Conceptual Task	R-pIPS	0.0479366796238507
Shape Task	R-pIPS	0.0846944582606764
Conceptual Task	R-pIPS	0.0458687499951026
Shape Task	R-pIPS	0.155194604082143
Conceptual Task	R-pIPS	0.00412874100904612
Shape Task	R-pIPS	0.201061868008928
Conceptual Task	R-pIPS	0.0946417843937486
Shape Task	R-pIPS	0.0378253876462937
Conceptual Task	R-pIPS	0.11039765313985
Shape Task	R-pIPS	0.135564236380898
Conceptual Task	R-pIPS	0.0339827813184963
Shape Task	R-pIPS	0.193599909935327
Conceptual Task	R-pIPS	0.0708393196865024
Shape Task	R-pIPS	0.0457823661371531
Conceptual Task	R-pIPS	0.00743818163194191
Shape Task	R-pIPS	0.0435388187051911
Conceptual Task	R-pIPS	-0.0315842644734522
Shape Task	R-pIPS	0.0742055356820628
Conceptual Task	R-pIPS	-0.0960587031213034
Shape Task	R-pIPS	0.248098280411851
Conceptual Task	R-pIPS	0.0609846087193443
Shape Task	R-pIPS	-0.0131725960159422
Conceptual Task	R-pIPS	0.0141749812230931
Shape Task	R-pIPS	0.0804957328501938
Conceptual Task	R-pIPS	0.00972538443284987
Shape Task	R-pIPS	0.0776020780112666
Conceptual Task	R-pIPS	0.138004625046408
Shape Task	R-pIPS	0.283879501558223
Conceptual Task	R-pIPS	0.0416450838291101
Shape Task	R-pIPS	0.142143493961101
Conceptual Task	R-pIPS	-0.0120412162058691
Shape Task	R-pIPS	0.167738328299768
Conceptual Task	R-pIPS	0.0403080901722414
Shape Task	R-pIPS	0.165413235261905
Conceptual Task	R-pIPS	0.0381447880857159
Shape Task	R-pIPS	0.0088015458699435
Conceptual Task	R-pIPS	0.0528219785014467
Shape Task	R-pIPS	0.250763606473667
Conceptual Task	R-pIPS	-0.113731650318122
Shape Task	R-pIPS	0.0500505103181047
Conceptual Task	R-pIPS	0.0342021452935932
Shape Task	R-pIPS	0.0993905757044957
Conceptual Task	R-pIPS	-0.152450153568078
Shape Task	R-pIPS	-0.0155236431095801
Conceptual Task	R-pIPS	0.0717208687096592
Shape Task	L-vPMC	0.0473798955261079
Conceptual Task	L-vPMC	0.0501662379916314
Shape Task	L-vPMC	0.122932286205214
Conceptual Task	L-vPMC	-0.0195343260625282
Shape Task	L-vPMC	0.111716776853687
Conceptual Task	L-vPMC	0.135290907658248
Shape Task	L-vPMC	0.0952295352696695
Conceptual Task	L-vPMC	-0.0439889183754204
Shape Task	L-vPMC	0.0545747286144792
Conceptual Task	L-vPMC	0.0293652008552301
Shape Task	L-vPMC	0.145569477781314
Conceptual Task	L-vPMC	-0.0217396548865089
Shape Task	L-vPMC	-0.0227689339187845
Conceptual Task	L-vPMC	0.0632062867204839
Shape Task	L-vPMC	0.18809363572828
Conceptual Task	L-vPMC	0.0262570092752951
Shape Task	L-vPMC	0.0889671738731952
Conceptual Task	L-vPMC	-0.00417217464714688
Shape Task	L-vPMC	-0.0397198328992425
Conceptual Task	L-vPMC	-0.00316866783794498
Shape Task	L-vPMC	-0.0385563971877508
Conceptual Task	L-vPMC	-0.0776533740965171
Shape Task	L-vPMC	0.0785931939204571
Conceptual Task	L-vPMC	-0.0478892640397718
Shape Task	L-vPMC	-0.0267081850305274
Conceptual Task	L-vPMC	0.104033488952953
Shape Task	L-vPMC	0.0552158693384989
Conceptual Task	L-vPMC	-0.122071584237729
Shape Task	L-vPMC	0.0694751872627946
Conceptual Task	L-vPMC	0.118504707479221
Shape Task	L-vPMC	0.00544602492552632
Conceptual Task	L-vPMC	-0.0359487857764537
Shape Task	L-vPMC	0.0376974997992943
Conceptual Task	L-vPMC	0.145777331257771
Shape Task	L-vPMC	0.0161694643588734
Conceptual Task	L-vPMC	0.00177038002268148
Shape Task	L-vPMC	0.117753695928464
Conceptual Task	L-vPMC	-0.0522831428668073
Shape Task	L-vPMC	0.0898469547412923
Conceptual Task	L-vPMC	-0.0868057064078422
Shape Task	L-vPMC	0.0605942183781584
Conceptual Task	L-vPMC	0.0445670235231406
Shape Task	L-vPMC	0.165222830849878
Conceptual Task	L-vPMC	-0.00985245401768864
Shape Task	L-vPMC	-0.0583719818249298
Conceptual Task	L-vPMC	-0.0245292832157162
Shape Task	L-vPMC	-0.00517926140141443
Conceptual Task	L-vPMC	0.00483081526843183
Shape Task	L-vPMC	-0.0238887585922091
Conceptual Task	L-vPMC	0.00614421458795083
Shape Task	L-vPMC	0.0449008634092692
Conceptual Task	L-vPMC	0.0379270093068055
Shape Task	L-vPMC	0.0515843731922129
Conceptual Task	L-vPMC	0.0739686723493751
Shape Task	L-vPMC	0.0897404061287887
Conceptual Task	L-vPMC	-0.00115745499510903
Shape Task	L-vPMC	0.031521990730493
Conceptual Task	L-vPMC	0.0475459128638903
Shape Task	L-vPMC	0.0568975430346788
Conceptual Task	L-vPMC	0.00790334012347511
Shape Task	L-vPMC	0.258885323921809
Conceptual Task	L-vPMC	0.0323428561765483
Shape Task	L-vPMC	0.160776422869205
Conceptual Task	L-vPMC	0.000518601716959619
Shape Task	L-vPMC	0.0477326778417244
Conceptual Task	L-vPMC	0.0408015857398549
Shape Task	L-vPMC	0.0409385822999598
Conceptual Task	L-vPMC	0.0176177660286723
Shape Task	L-vPMC	-0.0340876395575988
Conceptual Task	L-vPMC	0.100580330088317
Shape Task	L-vPMC	0.0478535439196746
Conceptual Task	L-vPMC	0.0116065061652796
Shape Task	L-vPMC	-0.0228847146744778
Conceptual Task	L-vPMC	0.0253187295655148
Shape Task	L-vPMC	0.0408895838144593
Conceptual Task	L-vPMC	-0.00104595580322444
Shape Task	L-vPMC	0.134482966783016
Conceptual Task	L-vPMC	-0.0276296984185009
Shape Task	L-vPMC	0.212815857833833
Conceptual Task	L-vPMC	0.158552528692545
Shape Task	L-vPMC	0.00977304498857961
Conceptual Task	L-vPMC	-0.0972908375419324
Shape Task	L-vPMC	0.0754428200564165
Conceptual Task	L-vPMC	0.0584356895680917
Shape Task	L-vPMC	0.119635216531678
Conceptual Task	L-vPMC	-0.0414288432275564
Shape Task	L-vPMC	0.0746227187930068
Conceptual Task	L-vPMC	0.083712585164698
Shape Task	L-vPMC	0.100178868472258
Conceptual Task	L-vPMC	0.00704078455061809
Shape Task	L-vPMC	0.0443500645585162
Conceptual Task	L-vPMC	0.0824159262703259
Shape Task	L-vPMC	0.29589316286071
Conceptual Task	L-vPMC	-0.064173218456415
Shape Task	L-vPMC	0.0173788061194721
Conceptual Task	L-vPMC	0.0881654832838621
Shape Task	R-vPMC	0.0301934488482695
Conceptual Task	R-vPMC	0.0374865443125412
Shape Task	R-vPMC	0.0290582079210091
Conceptual Task	R-vPMC	0.121759553349089
Shape Task	R-vPMC	0.072731751064278
Conceptual Task	R-vPMC	0.156282432381649
Shape Task	R-vPMC	0.0323695148225648
Conceptual Task	R-vPMC	0.0479084935652967
Shape Task	R-vPMC	-0.00771145055604954
Conceptual Task	R-vPMC	0.117412887003523
Shape Task	R-vPMC	0.315742708078413
Conceptual Task	R-vPMC	0.148250794763105
Shape Task	R-vPMC	-0.00336088104862798
Conceptual Task	R-vPMC	-0.0671040505220813
Shape Task	R-vPMC	0.153515492672923
Conceptual Task	R-vPMC	-0.0208145511286868
Shape Task	R-vPMC	0.0970615676564704
Conceptual Task	R-vPMC	-0.0949296474800872
Shape Task	R-vPMC	0.178988028278806
Conceptual Task	R-vPMC	0.0419611051730923
Shape Task	R-vPMC	-0.0374765308832359
Conceptual Task	R-vPMC	0.0043157790521296
Shape Task	R-vPMC	0.0350326236843291
Conceptual Task	R-vPMC	-0.122221921780925
Shape Task	R-vPMC	0.039720585221789
Conceptual Task	R-vPMC	0.0180499814475122
Shape Task	R-vPMC	0.14229552354437
Conceptual Task	R-vPMC	-0.181349957616666
Shape Task	R-vPMC	0.0609066478456885
Conceptual Task	R-vPMC	0.12765645445972
Shape Task	R-vPMC	-0.051404122464194
Conceptual Task	R-vPMC	0.0906198304767227
Shape Task	R-vPMC	0.107154104599797
Conceptual Task	R-vPMC	-0.0205414862110767
Shape Task	R-vPMC	0.0230274949433823
Conceptual Task	R-vPMC	0.0328218382861875
Shape Task	R-vPMC	0.111614638508718
Conceptual Task	R-vPMC	0.0244897636729968
Shape Task	R-vPMC	0.0947985614604949
Conceptual Task	R-vPMC	-0.026314496008176
Shape Task	R-vPMC	0.052051221407445
Conceptual Task	R-vPMC	0.103613859076025
Shape Task	R-vPMC	0.0207182103252323
Conceptual Task	R-vPMC	0.0215428529958129
Shape Task	R-vPMC	-0.000735771019770348
Conceptual Task	R-vPMC	-0.0400897176639712
Shape Task	R-vPMC	0.114296067633108
Conceptual Task	R-vPMC	-0.0222611238640004
Shape Task	R-vPMC	-0.00612865991271844
Conceptual Task	R-vPMC	-0.0562699739181205
Shape Task	R-vPMC	0.0300286530028758
Conceptual Task	R-vPMC	0.011754655834475
Shape Task	R-vPMC	0.129199757951788
Conceptual Task	R-vPMC	-0.0693090078000475
Shape Task	R-vPMC	0.110768485094308
Conceptual Task	R-vPMC	-9.10795956573209e-05
Shape Task	R-vPMC	0.0272934057792289
Conceptual Task	R-vPMC	0.0943574535069657
Shape Task	R-vPMC	0.0681214960864433
Conceptual Task	R-vPMC	0.0425192462592811
Shape Task	R-vPMC	0.172106174885277
Conceptual Task	R-vPMC	0.055668152533061
Shape Task	R-vPMC	-0.0418958275028136
Conceptual Task	R-vPMC	0.0603874562534115
Shape Task	R-vPMC	0.0116292131286118
Conceptual Task	R-vPMC	0.0373661976501325
Shape Task	R-vPMC	-0.00679606419839191
Conceptual Task	R-vPMC	0.0168081989827226
Shape Task	R-vPMC	0.102022713964629
Conceptual Task	R-vPMC	-0.0109779631807062
Shape Task	R-vPMC	0.191318079549641
Conceptual Task	R-vPMC	0.0155181819180938
Shape Task	R-vPMC	-0.00440621365869614
Conceptual Task	R-vPMC	-0.12444800217659
Shape Task	R-vPMC	0.100314638692563
Conceptual Task	R-vPMC	0.0753814072678868
Shape Task	R-vPMC	-0.026878884923484
Conceptual Task	R-vPMC	0.192246378607069
Shape Task	R-vPMC	0.107055851765198
Conceptual Task	R-vPMC	-0.0426771408430546
Shape Task	R-vPMC	-0.0206887021724448
Conceptual Task	R-vPMC	-0.0416370206342968
Shape Task	R-vPMC	0.212205485984243
Conceptual Task	R-vPMC	-0.0498036730926292
Shape Task	R-vPMC	0.0135652091875659
Conceptual Task	R-vPMC	0.0642657339734178
Shape Task	R-vPMC	-0.00685537766319397
Conceptual Task	R-vPMC	0.056846545774242
Shape Task	R-vPMC	0.197073007397644
Conceptual Task	R-vPMC	0.00850820085008016
Shape Task	R-vPMC	0.0239529878450477
Conceptual Task	R-vPMC	0.0928877565892277
Shape Task	R-vPMC	0.136005944394956
Conceptual Task	R-vPMC	-0.0938996131189297
Shape Task	R-vPMC	-0.0626492640461368
Conceptual Task	R-vPMC	0.0758963400782129
