# Supplementary material for: Similar object shape representation encoded in the inferolateral occipitotemporal cortex of sighted and early blind people
Source: PLoS Biol. 2023 Jul 25;21(7):e3001930. doi: 10.1371/journal.pbio.3001930 (PMC10368275; doi:10.1371/journal.pbio.3001930)
Supplement: S1 Data — (ZIP) [file pbio.3001930.s019.zip › Data/Figure5/Figure5B.csv]

Tasks	ROIs	RSA
Shape Task	IFG	-0.0317489927496091
Conceptual Task	IFG	-0.114360721744518
Shape Task	IFG	0.0468616136982495
Conceptual Task	IFG	0.00865612420926136
Shape Task	IFG	-0.116019334896851
Conceptual Task	IFG	0.160519090792272
Shape Task	IFG	0.0408642519644508
Conceptual Task	IFG	0.0155356000593835
Shape Task	IFG	0.105562930702378
Conceptual Task	IFG	0.0500590876626283
Shape Task	IFG	0.144945678730997
Conceptual Task	IFG	0.044373045274088
Shape Task	IFG	0.027470763061441
Conceptual Task	IFG	-0.0205137423988578
Shape Task	IFG	-0.0599278932480093
Conceptual Task	IFG	0.074538486747465
Shape Task	IFG	-0.0365651831497221
Conceptual Task	IFG	-0.0990006950342543
Shape Task	IFG	-0.106548230786598
Conceptual Task	IFG	-0.0452837158222902
Shape Task	IFG	0.00174505564592379
Conceptual Task	IFG	-0.014628510198526
Shape Task	IFG	0.0348185539110928
Conceptual Task	IFG	-0.143085428969859
Shape Task	IFG	0.122439802867846
Conceptual Task	IFG	0.16960753343761
Shape Task	IFG	-0.00922013542892731
Conceptual Task	IFG	0.029654510091768
Shape Task	IFG	-0.0164680035720382
Conceptual Task	IFG	0.170522219105752
Shape Task	IFG	-0.0897167349867196
Conceptual Task	IFG	0.0130568823865942
Shape Task	IFG	0.00470558676490018
Conceptual Task	IFG	0.0930576242609464
Shape Task	IFG	-0.171665473270104
Conceptual Task	IFG	-0.0127839290672365
Shape Task	IFG	-0.102402554898589
Conceptual Task	IFG	0.0202446123204822
Shape Task	IFG	-0.0760274672685214
Conceptual Task	IFG	-0.00744578722421559
Shape Task	IFG	-0.01194627881626
Conceptual Task	IFG	0.143231645479223
Shape Task	IFG	-0.0636968497795945
Conceptual Task	IFG	0.165060933324019
Shape Task	IFG	0.061851195387134
Conceptual Task	IFG	-0.00307200457882906
Shape Task	IFG	-0.0680849702644632
Conceptual Task	IFG	-0.0834370813564293
Shape Task	IFG	-0.024922090467744
Conceptual Task	IFG	0.0380874179837221
Shape Task	IFG	-0.190100862209545
Conceptual Task	IFG	-0.0302118447188052
Shape Task	IFG	-0.109686446801324
Conceptual Task	IFG	0.200723043811427
Shape Task	IFG	-0.0616924212650211
Conceptual Task	IFG	0.138767808895095
Shape Task	IFG	0.00476587415350061
Conceptual Task	IFG	0.16898189299876
Shape Task	IFG	0.0195701786545367
Conceptual Task	IFG	0.104030353068443
Shape Task	IFG	-0.131242362647359
Conceptual Task	IFG	-0.117750882490304
Shape Task	IFG	-0.0640112265741861
Conceptual Task	IFG	-0.0697595172885187
Shape Task	IFG	-0.0531847763166148
Conceptual Task	IFG	-0.00235245623804289
Shape Task	IFG	-0.0496919219443051
Conceptual Task	IFG	-0.032423204605022
Shape Task	IFG	0.0627934930604011
Conceptual Task	IFG	-0.0150551440843962
Shape Task	IFG	-0.110435737121757
Conceptual Task	IFG	0.130449106041215
Shape Task	IFG	-0.0277153345099677
Conceptual Task	IFG	0.0452141976667807
Shape Task	IFG	0.0110502968409041
Conceptual Task	IFG	-0.082929907976686
Shape Task	IFG	0.0424948046006925
Conceptual Task	IFG	-0.0100006848457454
Shape Task	IFG	-0.116646160033437
Conceptual Task	IFG	0.205636083291969
Shape Task	IFG	-0.136004112597084
Conceptual Task	IFG	0.0566412090904781
Shape Task	IFG	-0.0479414061757753
Conceptual Task	IFG	-0.0373830788703045
Shape Task	IFG	0.0750580275181548
Conceptual Task	IFG	-0.0661640414807885
Shape Task	IFG	-0.0542847633756676
Conceptual Task	IFG	0.0392527443078054
Shape Task	IFG	-0.0159272320874515
Conceptual Task	IFG	0.143388454559033
Shape Task	IFG	0.00296115505124006
Conceptual Task	IFG	0.0367326530184604
Shape Task	IFG	0.0584746502097965
Conceptual Task	IFG	0.0127391934328064
Shape Task	IFG	-0.0996337436880384
Conceptual Task	IFG	0.0232655316348042
Shape Task	aLTC	0.0556293705182699
Conceptual Task	aLTC	-0.0340157345376117
Shape Task	aLTC	0.15144033460452
Conceptual Task	aLTC	0.064070479209735
Shape Task	aLTC	0.0513543487247931
Conceptual Task	aLTC	-0.0686834902586242
Shape Task	aLTC	0.0873314254951851
Conceptual Task	aLTC	0.0193581248534901
Shape Task	aLTC	0.0315731443784239
Conceptual Task	aLTC	0.0287760478329038
Shape Task	aLTC	0.098716601732153
Conceptual Task	aLTC	-0.0387853027432861
Shape Task	aLTC	0.111287532372225
Conceptual Task	aLTC	-0.102494918995628
Shape Task	aLTC	-0.117317765795501
Conceptual Task	aLTC	0.010333913086866
Shape Task	aLTC	-0.0486002512441342
Conceptual Task	aLTC	-0.0331240527914978
Shape Task	aLTC	0.0419785363170018
Conceptual Task	aLTC	-0.0462327597734252
Shape Task	aLTC	-0.0357304606280322
Conceptual Task	aLTC	-0.0645977065471139
Shape Task	aLTC	-0.0561378765789698
Conceptual Task	aLTC	0.0350762184171381
Shape Task	aLTC	0.0535182693271185
Conceptual Task	aLTC	-0.10767210479961
Shape Task	aLTC	-0.00484496088792172
Conceptual Task	aLTC	-0.0601422776176742
Shape Task	aLTC	0.067690976639446
Conceptual Task	aLTC	0.0311085506646077
Shape Task	aLTC	0.0519536193066401
Conceptual Task	aLTC	0.0260702160185232
Shape Task	aLTC	0.0327982841673382
Conceptual Task	aLTC	0.132103436797677
Shape Task	aLTC	0.080739822264571
Conceptual Task	aLTC	-0.0257403829519423
Shape Task	aLTC	-0.188193886518296
Conceptual Task	aLTC	-0.0340345551812686
Shape Task	aLTC	-0.0757458131254632
Conceptual Task	aLTC	0.0418272317492106
Shape Task	aLTC	-0.114364662257453
Conceptual Task	aLTC	-0.0125129226679712
Shape Task	aLTC	0.212562713351601
Conceptual Task	aLTC	0.158996417218565
Shape Task	aLTC	0.114676630763366
Conceptual Task	aLTC	0.083096050814821
Shape Task	aLTC	0.0128993342738987
Conceptual Task	aLTC	-0.147044039912174
Shape Task	aLTC	-0.0989404711620794
Conceptual Task	aLTC	-0.0218140399131029
Shape Task	aLTC	-0.193995644629593
Conceptual Task	aLTC	-0.0362276532004389
Shape Task	aLTC	0.0816037554645949
Conceptual Task	aLTC	-0.0333025254705425
Shape Task	aLTC	-0.15954422917242
Conceptual Task	aLTC	0.0660019245772687
Shape Task	aLTC	-0.0463578280641438
Conceptual Task	aLTC	0.090539512815409
Shape Task	aLTC	0.151904569626302
Conceptual Task	aLTC	0.139324245292231
Shape Task	aLTC	0.0106230585148938
Conceptual Task	aLTC	-0.119096520132174
Shape Task	aLTC	0.0863079621885398
Conceptual Task	aLTC	-0.0428234097720609
Shape Task	aLTC	0.0215189605898774
Conceptual Task	aLTC	0.102320018242489
Shape Task	aLTC	-0.0153294116094367
Conceptual Task	aLTC	-0.142343239332919
Shape Task	aLTC	0.0141759515316464
Conceptual Task	aLTC	-0.065858040589053
Shape Task	aLTC	-0.0661002360204642
Conceptual Task	aLTC	-0.133909521223044
Shape Task	aLTC	-0.137047536955822
Conceptual Task	aLTC	0.00031893259115806
Shape Task	aLTC	-0.142537005749949
Conceptual Task	aLTC	-0.128641643174737
Shape Task	aLTC	0.0849882413295197
Conceptual Task	aLTC	-0.0307082062432194
Shape Task	aLTC	0.0290796766700984
Conceptual Task	aLTC	0.0790905908505249
Shape Task	aLTC	-0.0877041130544206
Conceptual Task	aLTC	0.109179334836238
Shape Task	aLTC	-0.00968625945752701
Conceptual Task	aLTC	-0.00686688418802529
Shape Task	aLTC	0.0805838834271878
Conceptual Task	aLTC	-0.0370078792961324
Shape Task	aLTC	-0.0251400345812068
Conceptual Task	aLTC	-0.13541116463357
Shape Task	aLTC	0.112104041782227
Conceptual Task	aLTC	0.01116991494076
Shape Task	aLTC	-0.0958052256092057
Conceptual Task	aLTC	-0.0132825079749928
Shape Task	aLTC	0.109605751235464
Conceptual Task	aLTC	-0.0997692670145602
Shape Task	aLTC	-0.0705490536009713
Conceptual Task	aLTC	-0.10060343805705
Shape Task	pSTG	0.0904552035271899
Conceptual Task	pSTG	-0.128973805256018
Shape Task	pSTG	0.0475002655776613
Conceptual Task	pSTG	0.105829721596152
Shape Task	pSTG	-0.166459978697846
Conceptual Task	pSTG	-0.116335364287696
Shape Task	pSTG	-0.100125442362673
Conceptual Task	pSTG	-0.029877701239456
Shape Task	pSTG	-0.043229308373038
Conceptual Task	pSTG	0.0157858808976705
Shape Task	pSTG	0.0115897028671252
Conceptual Task	pSTG	0.0821277861722951
Shape Task	pSTG	-0.0355863689638552
Conceptual Task	pSTG	-0.209615355749065
Shape Task	pSTG	-0.0792031394247509
Conceptual Task	pSTG	0.0851286230485021
Shape Task	pSTG	-0.0910349375503829
Conceptual Task	pSTG	-0.11926027360858
Shape Task	pSTG	0.0109634225652404
Conceptual Task	pSTG	-0.0717622158762017
Shape Task	pSTG	-0.0308243505263886
Conceptual Task	pSTG	-0.162347660654682
Shape Task	pSTG	-0.068421672445657
Conceptual Task	pSTG	-0.0443659006207333
Shape Task	pSTG	-0.0216635778576419
Conceptual Task	pSTG	-0.0059781123844992
Shape Task	pSTG	0.0299354459444586
Conceptual Task	pSTG	-0.0728465079557253
Shape Task	pSTG	0.121512780156333
Conceptual Task	pSTG	0.0417064492194325
Shape Task	pSTG	-0.0724170622540922
Conceptual Task	pSTG	0.0133804091525091
Shape Task	pSTG	-0.122472045173825
Conceptual Task	pSTG	0.17039082616783
Shape Task	pSTG	-0.00972710538471456
Conceptual Task	pSTG	-0.0095754006567972
Shape Task	pSTG	-0.178190934973664
Conceptual Task	pSTG	-0.0108817349644747
Shape Task	pSTG	0.156134567741661
Conceptual Task	pSTG	0.0102470401365873
Shape Task	pSTG	-0.142680553405391
Conceptual Task	pSTG	-0.083877057937697
Shape Task	pSTG	0.0617106410883099
Conceptual Task	pSTG	0.106673491449075
Shape Task	pSTG	0.0175275345930306
Conceptual Task	pSTG	-0.185510691436014
Shape Task	pSTG	-0.209974943385308
Conceptual Task	pSTG	-0.104695799645626
Shape Task	pSTG	-0.0972950637254716
Conceptual Task	pSTG	0.118713925787779
Shape Task	pSTG	-0.163427525154202
Conceptual Task	pSTG	0.00978480081351196
Shape Task	pSTG	0.110936426318317
Conceptual Task	pSTG	-0.0826688314719032
Shape Task	pSTG	-0.13912201504083
Conceptual Task	pSTG	-0.0342071870388653
Shape Task	pSTG	-0.0239044002934713
Conceptual Task	pSTG	0.00264092348178895
Shape Task	pSTG	-0.0127576753219156
Conceptual Task	pSTG	0.0696943779193125
Shape Task	pSTG	-0.0750638945828662
Conceptual Task	pSTG	-0.0225507995346051
Shape Task	pSTG	-0.137892354280683
Conceptual Task	pSTG	-0.167335709553954
Shape Task	pSTG	-0.0504123106717168
Conceptual Task	pSTG	0.0517378256267663
Shape Task	pSTG	-0.0502566478885495
Conceptual Task	pSTG	-0.188988350528116
Shape Task	pSTG	0.1481112595247
Conceptual Task	pSTG	0.253370992267188
Shape Task	pSTG	-0.0907225436893502
Conceptual Task	pSTG	-0.0980254179120441
Shape Task	pSTG	-0.0844528626103436
Conceptual Task	pSTG	0.0489836222772991
Shape Task	pSTG	-0.0328930289030599
Conceptual Task	pSTG	-0.0110314956775962
Shape Task	pSTG	-0.0422636175300192
Conceptual Task	pSTG	-0.070028549150749
Shape Task	pSTG	0.0857829113948367
Conceptual Task	pSTG	0.0951347082130026
Shape Task	pSTG	-0.058921525165597
Conceptual Task	pSTG	0.207474508529333
Shape Task	pSTG	-0.233219541271985
Conceptual Task	pSTG	0.025748474601086
Shape Task	pSTG	-0.0176494351654914
Conceptual Task	pSTG	-0.111233716215366
Shape Task	pSTG	-0.0353260990217673
Conceptual Task	pSTG	-0.158876762162821
Shape Task	pSTG	0.00159207129904889
Conceptual Task	pSTG	0.148288830665836
Shape Task	pSTG	0.0502527486356964
Conceptual Task	pSTG	0.201561169080871
Shape Task	pSTG	0.0155634809885113
Conceptual Task	pSTG	0.0411726828770484
Shape Task	pSTG	-0.0288123792081611
Conceptual Task	pSTG	-0.0830461176721127
Shape Task	AG	0.140216949543889
Conceptual Task	AG	-0.0478920425036821
Shape Task	AG	-0.135488408365317
Conceptual Task	AG	0.180145538608481
Shape Task	AG	-0.0866678191722749
Conceptual Task	AG	0.115860052770505
Shape Task	AG	0.100469856574444
Conceptual Task	AG	0.0772500646032857
Shape Task	AG	-0.0262038440765095
Conceptual Task	AG	-0.0429344622223257
Shape Task	AG	-0.00764934770129197
Conceptual Task	AG	-0.121960804121716
Shape Task	AG	-0.0441194271577454
Conceptual Task	AG	-0.0406759637909836
Shape Task	AG	-0.0149280610842591
Conceptual Task	AG	-0.0771046450215848
Shape Task	AG	0.0132111936770206
Conceptual Task	AG	0.213663312674326
Shape Task	AG	0.0100434727819995
Conceptual Task	AG	0.053689896091644
Shape Task	AG	0.0383827972002727
Conceptual Task	AG	-0.0106175513190771
Shape Task	AG	-0.0162391199856748
Conceptual Task	AG	-0.0330403493831704
Shape Task	AG	0.181667062112192
Conceptual Task	AG	0.0344771829559513
Shape Task	AG	0.0427052286075324
Conceptual Task	AG	0.0295610821174848
Shape Task	AG	0.141689730199187
Conceptual Task	AG	0.145797715085039
Shape Task	AG	-0.0211032518206195
Conceptual Task	AG	0.0183523517686722
Shape Task	AG	0.0593131292339383
Conceptual Task	AG	0.124638127239405
Shape Task	AG	0.0644720750404574
Conceptual Task	AG	0.014942973860247
Shape Task	AG	-0.145972517717842
Conceptual Task	AG	0.0525978134139428
Shape Task	AG	0.0403571565627385
Conceptual Task	AG	-0.010602312596013
Shape Task	AG	-0.164674643368735
Conceptual Task	AG	0.0712709177377779
Shape Task	AG	-0.0112182110267173
Conceptual Task	AG	0.158481932466642
Shape Task	AG	0.0217874495644151
Conceptual Task	AG	0.0354565694143822
Shape Task	AG	-0.059517395037574
Conceptual Task	AG	0.0186441582282507
Shape Task	AG	-0.0820873506317676
Conceptual Task	AG	-0.0460294295173006
Shape Task	AG	-0.125737079163184
Conceptual Task	AG	-0.0799063711263739
Shape Task	AG	0.125980087659017
Conceptual Task	AG	0.215752668543824
Shape Task	AG	-0.222108882273705
Conceptual Task	AG	-0.0482211334749481
Shape Task	AG	0.0836518433363109
Conceptual Task	AG	0.135514201071743
Shape Task	AG	-0.0439339822310623
Conceptual Task	AG	0.160220482429773
Shape Task	AG	0.0263167151066132
Conceptual Task	AG	-0.0255694433826329
Shape Task	AG	0.087980736642214
Conceptual Task	AG	-0.0520621679537546
Shape Task	AG	0.0194904150927288
Conceptual Task	AG	-0.0530593304195562
Shape Task	AG	0.152672108736425
Conceptual Task	AG	0.024272171825951
Shape Task	AG	0.0794382764889065
Conceptual Task	AG	0.149055541145353
Shape Task	AG	-0.0588903016995239
Conceptual Task	AG	0.0539349897930112
Shape Task	AG	-0.0130957832546341
Conceptual Task	AG	-0.00221762224781906
Shape Task	AG	0.020217375223585
Conceptual Task	AG	-0.00260851141089982
Shape Task	AG	-0.0350638867606685
Conceptual Task	AG	0.0924731291739723
Shape Task	AG	0.117163326593451
Conceptual Task	AG	0.188716339314654
Shape Task	AG	0.0817232022956874
Conceptual Task	AG	0.0357038489929878
Shape Task	AG	0.0750019647154098
Conceptual Task	AG	0.0777887324077091
Shape Task	AG	0.115952978227886
Conceptual Task	AG	-0.0803881498348833
Shape Task	AG	-0.0243869698305742
Conceptual Task	AG	-0.0441918322812475
Shape Task	AG	-0.0953230986064731
Conceptual Task	AG	0.16299817519239
Shape Task	AG	-0.123513147588666
Conceptual Task	AG	0.0337035749510316
Shape Task	AG	0.0145727499354521
Conceptual Task	AG	0.0490706949873757
Shape Task	AG	-0.0897896557075748
Conceptual Task	AG	0.0931838523791082
Shape Task	SMG	0.0528324437128383
Conceptual Task	SMG	-0.0222382142161642
Shape Task	SMG	-0.114983732730475
Conceptual Task	SMG	0.061986241044199
Shape Task	SMG	-0.0598644825687214
Conceptual Task	SMG	0.0390060369141055
Shape Task	SMG	-0.18124032934356
Conceptual Task	SMG	-0.0365833580748958
Shape Task	SMG	-0.0192809621079742
Conceptual Task	SMG	-0.101764963400639
Shape Task	SMG	0.0266546835331792
Conceptual Task	SMG	0.0656959515604299
Shape Task	SMG	0.0301320487339739
Conceptual Task	SMG	-0.0628413471447721
Shape Task	SMG	-0.0736885580823158
Conceptual Task	SMG	0.108602529944318
Shape Task	SMG	0.100857547572276
Conceptual Task	SMG	-0.0560328748449833
Shape Task	SMG	-0.0324985636350448
Conceptual Task	SMG	-0.175230869470495
Shape Task	SMG	0.058234998345415
Conceptual Task	SMG	0.0476971267813482
Shape Task	SMG	-0.0379173345069512
Conceptual Task	SMG	-0.115910311864557
Shape Task	SMG	0.00715083528104495
Conceptual Task	SMG	0.0954089166826897
Shape Task	SMG	0.00398732791401736
Conceptual Task	SMG	0.0925718231449745
Shape Task	SMG	0.0365723351540641
Conceptual Task	SMG	0.089963810216291
Shape Task	SMG	-0.121883209341172
Conceptual Task	SMG	0.0240029888567062
Shape Task	SMG	-0.113756551524699
Conceptual Task	SMG	0.071926742069419
Shape Task	SMG	-0.000406444722900975
Conceptual Task	SMG	-0.0562611423969159
Shape Task	SMG	-0.0477744429170336
Conceptual Task	SMG	0.103905490334249
Shape Task	SMG	-0.00898773195410945
Conceptual Task	SMG	-0.0966957062487382
Shape Task	SMG	-0.010016898883354
Conceptual Task	SMG	-0.0199751673991353
Shape Task	SMG	-0.0837582752793465
Conceptual Task	SMG	0.206545859419914
Shape Task	SMG	0.0447871617536178
Conceptual Task	SMG	-0.0140229326034982
Shape Task	SMG	-0.0674318208049596
Conceptual Task	SMG	0.000156225157292121
Shape Task	SMG	0.013114589603966
Conceptual Task	SMG	-0.0317126651983673
Shape Task	SMG	0.0310803351593301
Conceptual Task	SMG	-0.12908914592854
Shape Task	SMG	0.0137091300308511
Conceptual Task	SMG	0.00843603442237679
Shape Task	SMG	-0.219218434330831
Conceptual Task	SMG	0.0285570972802268
Shape Task	SMG	0.0910290549376901
Conceptual Task	SMG	0.011667498065976
Shape Task	SMG	0.00829893879426418
Conceptual Task	SMG	0.137579644409276
Shape Task	SMG	0.00973423982225962
Conceptual Task	SMG	0.0734675899686229
Shape Task	SMG	-0.0827563985717322
Conceptual Task	SMG	-0.0293388778553669
Shape Task	SMG	0.0207053912123004
Conceptual Task	SMG	-0.0796555600225243
Shape Task	SMG	0.0108661824786486
Conceptual Task	SMG	-0.0301164769196591
Shape Task	SMG	0.0596563049770832
Conceptual Task	SMG	0.0415636166921543
Shape Task	SMG	-0.0901810731824426
Conceptual Task	SMG	0.0411435028016116
Shape Task	SMG	-0.000603508871012083
Conceptual Task	SMG	-0.0186577759401807
Shape Task	SMG	0.0115439960325387
Conceptual Task	SMG	0.0403175758711365
Shape Task	SMG	-0.0140939331458067
Conceptual Task	SMG	-0.00389981453613077
Shape Task	SMG	0.0553183054473731
Conceptual Task	SMG	0.110295681921075
Shape Task	SMG	0.139660044789308
Conceptual Task	SMG	0.0104473735710413
Shape Task	SMG	0.112429053816555
Conceptual Task	SMG	0.052322203663467
Shape Task	SMG	0.0765119642670746
Conceptual Task	SMG	-0.0574710551185825
Shape Task	SMG	-0.148561831277508
Conceptual Task	SMG	0.0160536966245536
Shape Task	SMG	0.025685895003009
Conceptual Task	SMG	0.0864673434885582
Shape Task	SMG	0.0706845833575988
Conceptual Task	SMG	0.00159725720785177
Shape Task	SMG	-0.017809941561322
Conceptual Task	SMG	0.0797220491373289
Shape Task	SMG	-0.0887422000228562
Conceptual Task	SMG	0.00256994188620509
