# Supplementary material for: Similar object shape representation encoded in the inferolateral occipitotemporal cortex of sighted and early blind people
Source: PLoS Biol. 2023 Jul 25;21(7):e3001930. doi: 10.1371/journal.pbio.3001930 (PMC10368275; doi:10.1371/journal.pbio.3001930)
Supplement: S1 Data — (ZIP) [file pbio.3001930.s019.zip › Data/Figure2/Figure2D.csv]

Subjects	FunctionalV2
EB	-4.05207061767578
EB	-6.08082008361816
EB	-1.32526075839996
EB	2.03436279296875
EB	-5.78389310836792
EB	-3.93044352531433
EB	-5.29495143890381
EB	-6.06989431381226
EB	-3.31043720245361
EB	-8.12561702728271
EB	0.0273336283862591
EB	-0.849028825759888
EB	-1.33056271076202
EB	-1.61969602108002
EB	1.90273022651672
EB	0.96618789434433
SC	0.386190891265869
SC	0.964226961135864
SC	2.1811580657959
SC	1.91078913211823
SC	0.174207866191864
SC	1.47063624858856
SC	-1.10396456718445
SC	3.27600479125977
SC	-0.0270488560199738
SC	4.00650453567505
SC	0.724680423736572
SC	4.0421986579895
SC	0.563331246376038
SC	-0.170131653547287
SC	-0.473446369171143
SC	2.13535904884338
