# Supplementary material for: Similar object shape representation encoded in the inferolateral occipitotemporal cortex of sighted and early blind people
Source: PLoS Biol. 2023 Jul 25;21(7):e3001930. doi: 10.1371/journal.pbio.3001930 (PMC10368275; doi:10.1371/journal.pbio.3001930)
Supplement: S1 Data — (ZIP) [file pbio.3001930.s019.zip › Data/Figure4/Figure4A.csv]

Tasks	Representations	RSA_L	RSA_R
Shape Task	Shape Similarity	-0.0327309109803537	0.00657758679985312
Shape Task	Conceptual Association	-0.0939338771381056	-0.0925679304574541
Conceptual Task	Shape Similarity	0.0123310279245051	-0.0200161594227599
Conceptual Task	Conceptual Association	-0.095518691603993	-0.0474092924680798
Shape Task	Shape Similarity	0.150304633923736	0.173506552061174
Shape Task	Conceptual Association	0.0486886202461269	-0.0588551754372812
Conceptual Task	Shape Similarity	0.0756915186145807	0.0644325748483178
Conceptual Task	Conceptual Association	0.0474658160886548	-0.066830775709989
Shape Task	Shape Similarity	0.14278977826341	0.0274525913275699
Shape Task	Conceptual Association	0.0158928668315982	0.0370364408338707
Conceptual Task	Shape Similarity	0.104295217901689	0.137051857869558
Conceptual Task	Conceptual Association	0.139420077305563	0.261112633711899
Shape Task	Shape Similarity	0.240708446087871	0.182139625948496
Shape Task	Conceptual Association	0.000881926887436074	0.00562870089611021
Conceptual Task	Shape Similarity	-0.0462968559785245	-0.0382142522170311
Conceptual Task	Conceptual Association	-0.0523793710343269	-0.0252541967351401
Shape Task	Shape Similarity	0.130168391038953	0.130835988389522
Shape Task	Conceptual Association	0.0541619035982769	-0.0923502168737223
Conceptual Task	Shape Similarity	0.00524181439283209	-0.0420840707368302
Conceptual Task	Conceptual Association	0.03493537855323	0.214079815185823
Shape Task	Shape Similarity	0.153854332256385	0.226538054426457
Shape Task	Conceptual Association	0.00537264129159762	0.129210422090977
Conceptual Task	Shape Similarity	0.00630433507646879	-0.0633524234231136
Conceptual Task	Conceptual Association	-0.122389794894358	-0.00450560288223212
Shape Task	Shape Similarity	0.0146521938968942	0.034762252312216
Shape Task	Conceptual Association	-0.071201855337472	0.0106924277476573
Conceptual Task	Shape Similarity	0.0497801649886283	0.0399321477316455
Conceptual Task	Conceptual Association	-0.195779548319412	-0.124135172023842
Shape Task	Shape Similarity	0.177294778504034	0.206475006828571
Shape Task	Conceptual Association	-0.12359052451053	-0.0384327851132133
Conceptual Task	Shape Similarity	0.014630796991715	0.0506646633536912
Conceptual Task	Conceptual Association	0.0635647241584571	0.224160890627932
Shape Task	Shape Similarity	0.204889633048856	-0.0286768068897659
Shape Task	Conceptual Association	0.116069924327777	-0.0737126494078472
Conceptual Task	Shape Similarity	0.0255174979952707	0.0153693222981729
Conceptual Task	Conceptual Association	0.00945481766699445	-0.126443754707583
Shape Task	Shape Similarity	-0.0386193588146987	0.0248999697270073
Shape Task	Conceptual Association	-0.0988985767164177	-0.0199800246442817
Conceptual Task	Shape Similarity	0.0470472193052409	0.025464306776087
Conceptual Task	Conceptual Association	0.00946778356662194	0.0443132901308217
Shape Task	Shape Similarity	-0.0161590896151831	0.0504839879347847
Shape Task	Conceptual Association	0.0130056629705885	-0.020382743775109
Conceptual Task	Shape Similarity	-0.0331592219078382	0.162120215918574
Conceptual Task	Conceptual Association	-0.0924711376588445	0.00988269405924995
Shape Task	Shape Similarity	0.107883186474951	0.0551612321837309
Shape Task	Conceptual Association	-0.0950634094390486	-0.199156654454316
Conceptual Task	Shape Similarity	-0.0419879597969983	-0.018534352723298
Conceptual Task	Conceptual Association	0.078883162733955	0.00518075607014282
Shape Task	Shape Similarity	0.0540246710337438	0.0237752422538932
Shape Task	Conceptual Association	0.0438469510399839	-0.0403328080796785
Conceptual Task	Shape Similarity	0.0683444691840185	0.0256245295448512
Conceptual Task	Conceptual Association	-0.0478530435432791	0.0370637041762356
Shape Task	Shape Similarity	0.0826283457013979	0.125136196330435
Shape Task	Conceptual Association	-0.0364885890873626	0.00306163269004735
Conceptual Task	Shape Similarity	-0.111717433230137	-0.0371126191019501
Conceptual Task	Conceptual Association	-0.0332674710831074	0.0493858684635913
Shape Task	Shape Similarity	0.243056275187119	0.0963646063614289
Shape Task	Conceptual Association	0.0021398334442985	0.160735635944509
Conceptual Task	Shape Similarity	0.0668134574619045	0.130666480278496
Conceptual Task	Conceptual Association	-0.0237500322914605	0.11250906985971
Shape Task	Shape Similarity	0.0631281856659671	-0.0731219336942236
Shape Task	Conceptual Association	-0.144469768122	0.029561730921081
Conceptual Task	Shape Similarity	0.0248610505191186	0.078662583774816
Conceptual Task	Conceptual Association	0.0786346492860681	0.0297654564835665
Shape Task	Shape Similarity	0.0470680093420346	0.034378677271406
Shape Task	Conceptual Association	0.0614776907122103	-0.0380919622289163
Conceptual Task	Shape Similarity	0.0420824608833443	0.0552216676445899
Conceptual Task	Conceptual Association	0.174796913555022	0.18932823548239
Shape Task	Shape Similarity	0.0327231236205373	0.0513896897541194
Shape Task	Conceptual Association	0.0427785994332969	-0.0171614946165223
Conceptual Task	Shape Similarity	-0.0579608608961881	-0.039221199259306
Conceptual Task	Conceptual Association	-0.0336944893236477	-0.0755502270300851
Shape Task	Shape Similarity	0.187075225701233	0.129345302199209
Shape Task	Conceptual Association	-0.158142311786375	-0.064641970982563
Conceptual Task	Shape Similarity	-0.0288390039779883	-0.0184422694582113
Conceptual Task	Conceptual Association	0.0523845711723896	0.00213270280528578
Shape Task	Shape Similarity	0.0455075689459895	0.0874066633771403
Shape Task	Conceptual Association	0.089004499391753	0.103550058220009
Conceptual Task	Shape Similarity	0.0383629196814944	0.0185350072038344
Conceptual Task	Conceptual Association	-0.0133369695256454	0.169768022737017
Shape Task	Shape Similarity	0.0939105778810266	0.00814353065819383
Shape Task	Conceptual Association	-0.00817833971727641	-0.0165312399513162
Conceptual Task	Shape Similarity	0.153795211219334	0.0283420368597943
Conceptual Task	Conceptual Association	-0.0585644136067332	-0.0812311531279448
Shape Task	Shape Similarity	0.176301994648689	0.121647221838922
Shape Task	Conceptual Association	0.0651061118722313	0.0250887915548738
Conceptual Task	Shape Similarity	0.0242840899009013	0.0211575668349213
Conceptual Task	Conceptual Association	0.124505181594436	0.0342350938836294
Shape Task	Shape Similarity	0.0885322392644469	-0.0235800012572872
Shape Task	Conceptual Association	-0.100600818777915	-0.0134121784638162
Conceptual Task	Shape Similarity	0.148970264349456	-0.0362460256471711
Conceptual Task	Conceptual Association	0.0766918797931562	-0.0116551798889314
Shape Task	Shape Similarity	0.0698008876872405	0.0403178297645798
Shape Task	Conceptual Association	-0.0209242525672726	0.00680529657507459
Conceptual Task	Shape Similarity	-0.0190090404902482	0.059964427462176
Conceptual Task	Conceptual Association	0.0235515608078648	-0.0951955418742519
Shape Task	Shape Similarity	0.00339555748736988	-0.071601628328447
Shape Task	Conceptual Association	-0.224547254036434	-0.0256758240532608
Conceptual Task	Shape Similarity	0.0113598099575723	-0.0408509218296243
Conceptual Task	Conceptual Association	-0.10155760229792	-0.0672045374116951
Shape Task	Shape Similarity	0.170686431409422	0.118138184937984
Shape Task	Conceptual Association	-0.0228828681636178	-0.173132399625365
Conceptual Task	Shape Similarity	-0.0221991491219076	0.00647483233671256
Conceptual Task	Conceptual Association	-0.0457676392907891	-0.0445588078524927
Shape Task	Shape Similarity	0.12470690579989	0.126644345282569
Shape Task	Conceptual Association	-0.0220935647203342	-0.0309690454056533
Conceptual Task	Shape Similarity	0.0554765617467542	-0.0235592456644414
Conceptual Task	Conceptual Association	0.181575231686966	0.131423060813737
Shape Task	Shape Similarity	0.0393289751830817	0.0466645750687639
Shape Task	Conceptual Association	-0.136638011906865	-0.120874091153933
Conceptual Task	Shape Similarity	-0.0806040424115626	-0.0700666701855642
Conceptual Task	Conceptual Association	0.00648375684867684	-0.0245815575214253
Shape Task	Shape Similarity	0.130498341207804	0.0655587953607605
Shape Task	Conceptual Association	0.264138490164364	0.0752405608381778
Conceptual Task	Shape Similarity	0.0714380833511685	0.0055487724915655
Conceptual Task	Conceptual Association	0.221341130203146	0.0909794094274766
Shape Task	Shape Similarity	0.181252691930911	0.1284552529457
Shape Task	Conceptual Association	0.109006155476696	-0.0476204609237389
Conceptual Task	Shape Similarity	0.0740911166716962	0.142018484323581
Conceptual Task	Conceptual Association	0.238596623776152	0.173237255948951
Shape Task	Shape Similarity	0.20208347253171	0.163679733569143
Shape Task	Conceptual Association	0.0307899713310731	0.00828141637388156
Conceptual Task	Shape Similarity	0.150955770802537	0.143449414708194
Conceptual Task	Conceptual Association	0.0627616041041768	-0.0499226174191374
Shape Task	Shape Similarity	0.0134721416415938	0.0163192501098839
Shape Task	Conceptual Association	0.0516650288458257	0.0613944028107994
Conceptual Task	Shape Similarity	0.0729453186689283	-0.0105085531495124
Conceptual Task	Conceptual Association	-0.0193574763735976	-0.0452051037876581
Shape Task	Shape Similarity	0.0582776272489243	0.0376572510874052
Shape Task	Conceptual Association	-0.0690345493007027	0.0235950168232122
Conceptual Task	Shape Similarity	0.11010369179713	0.0048392396126864
Conceptual Task	Conceptual Association	-0.0109374899777695	-0.0304097386924012
Shape Task	Shape Similarity	0.101245618472969	0.0983415965919171
Shape Task	Conceptual Association	0.0062601060190169	0.00224290434127964
Conceptual Task	Shape Similarity	-0.0740396473831564	0.0379656112757072
Conceptual Task	Conceptual Association	0.0525246680039493	-0.0592780012186179
Shape Task	Shape Similarity	0.0581319262884885	0.0651623209062501
Shape Task	Conceptual Association	0.0106340797880172	0.100101871153856
Conceptual Task	Shape Similarity	0.0562549438060136	-0.0181264651331221
Conceptual Task	Conceptual Association	0.0308133200280622	-0.0464179040638682
Shape Task	Shape Similarity	0.126826810755901	0.0724526453793622
Shape Task	Conceptual Association	-0.119966449587994	-0.0952694589886643
Conceptual Task	Shape Similarity	-0.0582782777051774	-0.0151916646710375
Conceptual Task	Conceptual Association	0.0363289113153805	-0.110521076777402
Shape Task	Shape Similarity	0.126301174814293	0.110426525367174
Shape Task	Conceptual Association	0.046088544310705	0.0100240237155165
Conceptual Task	Shape Similarity	0.0786945451646012	0.129262908310161
Conceptual Task	Conceptual Association	0.0248747398282396	-0.0049123791355715
Shape Task	Shape Similarity	0.089431968905494	0.0603209561219952
Shape Task	Conceptual Association	-0.061248651029608	-0.0203911743585007
Conceptual Task	Shape Similarity	0.13240302998365	0.119231524105561
Conceptual Task	Conceptual Association	0.23152755666949	0.0847355902337917
Shape Task	Shape Similarity	0.0870473766360773	0.152905965028373
Shape Task	Conceptual Association	-0.00750218698944834	-0.0459144489164438
Conceptual Task	Shape Similarity	0.036189553704378	0.0889984500908742
Conceptual Task	Conceptual Association	0.137509202572874	0.0289405221714669
Shape Task	Shape Similarity	0.217720706889494	0.216749946921945
Shape Task	Conceptual Association	0.0177479980501049	0.0425915668276492
Conceptual Task	Shape Similarity	-0.00764822726038217	-0.0400360339747707
Conceptual Task	Conceptual Association	0.00977313143252677	0.0590399151840873
Shape Task	Shape Similarity	0.163422089370405	0.0900776154619183
Shape Task	Conceptual Association	0.00669055340984589	0.0587003614163865
Conceptual Task	Shape Similarity	0.107418884611356	0.0176971845460995
Conceptual Task	Conceptual Association	0.227704694238916	0.19922428902232
Shape Task	Shape Similarity	0.207049914973176	0.226619907086322
Shape Task	Conceptual Association	-0.00986713485526298	-0.0154979932629957
Conceptual Task	Shape Similarity	0.127742558822829	0.0547691359837979
Conceptual Task	Conceptual Association	-0.101377495470159	0.106649888409738
Shape Task	Shape Similarity	0.13519621592834	0.115964251139416
Shape Task	Conceptual Association	0.081709498211254	0.0482058488227984
Conceptual Task	Shape Similarity	0.00860057250735112	0.0272553752006594
Conceptual Task	Conceptual Association	-0.038953449900073	-0.037523294554677
Shape Task	Shape Similarity	0.0333299115079745	0.0159347366300209
Shape Task	Conceptual Association	0.00600663778047281	-0.0285710364931385
Conceptual Task	Shape Similarity	0.130307133141137	0.12196766776209
Conceptual Task	Conceptual Association	-0.122567457563791	-0.0628462281496018
Shape Task	Shape Similarity	0.194719106497773	0.27938090656098
Shape Task	Conceptual Association	0.0523026693265001	-0.0126639858143796
Conceptual Task	Shape Similarity	0.130754838655731	-0.0023252844308461
Conceptual Task	Conceptual Association	0.07705573782218	-0.0964876061198608
Shape Task	Shape Similarity	0.0586464438653156	0.0649025728802231
Shape Task	Conceptual Association	-0.0762491479751794	0.188220073891789
Conceptual Task	Shape Similarity	0.0358286579862378	0.147772233237537
Conceptual Task	Conceptual Association	0.0460352760209979	0.0822883325922561
Shape Task	Shape Similarity	0.102991944216423	0.12019024622891
Shape Task	Conceptual Association	0.058029749847358	-0.0252457642808411
Conceptual Task	Shape Similarity	0.0326257819572775	-0.0346538637479824
Conceptual Task	Conceptual Association	0.0482578285125631	0.0638289776217012
Shape Task	Shape Similarity	0.161245950566676	0.0587654833131908
Shape Task	Conceptual Association	-0.155463163105541	-0.187388916942629
Conceptual Task	Shape Similarity	0.139610424602891	0.0228101119306482
Conceptual Task	Conceptual Association	0.140477703359475	0.0619351387015653
