# Supplementary material for: Similar object shape representation encoded in the inferolateral occipitotemporal cortex of sighted and early blind people
Source: PLoS Biol. 2023 Jul 25;21(7):e3001930. doi: 10.1371/journal.pbio.3001930 (PMC10368275; doi:10.1371/journal.pbio.3001930)
Supplement: S1 Data — (ZIP) [file pbio.3001930.s019.zip › Data/Figure4/Figure4C.csv]

Tasks	Groups	ISC_L	ISC_R
Shape Task	EB-EB	0.0518408918842883	0.111074524889702
Conceptual Task	EB-EB	-0.0407860778800188	-0.153967349458405
Shape Task	EB-EB	0.208376996545663	0.311506831730482
Conceptual Task	EB-EB	-0.0554665554181662	0.0350887344276046
Shape Task	EB-EB	0.379362073917473	0.430492964719001
Conceptual Task	EB-EB	0.00396188575364172	0.222540495464791
Shape Task	EB-EB	0.458001890733154	0.428538535442769
Conceptual Task	EB-EB	0.188897050361709	0.1843495545634
Shape Task	EB-EB	0.392494913601841	0.356144503081201
Conceptual Task	EB-EB	0.0223748267211506	0.276982244574045
Shape Task	EB-EB	0.206268176675577	0.32296767308829
Conceptual Task	EB-EB	-0.0526854553710776	-0.0950721722217995
Shape Task	EB-EB	-0.0759354795458277	-0.0903664325270433
Conceptual Task	EB-EB	0.0269089494530343	0.0619990886344909
Shape Task	EB-EB	0.46427610481518	0.439205561554359
Conceptual Task	EB-EB	-0.101415613538559	-0.0510444712645129
Shape Task	EB-EB	0.34704500645871	0.207234090005502
Conceptual Task	EB-EB	-0.0554964503250285	0.0274496913945128
Shape Task	EB-EB	0.291588621856168	0.518129478948217
Conceptual Task	EB-EB	0.0372561675538047	-0.0523554170749355
Shape Task	EB-EB	0.116910097238113	0.0795569784633991
Conceptual Task	EB-EB	-0.109304507399966	-0.104555983212188
Shape Task	EB-EB	0.49156338722513	0.206733275683524
Conceptual Task	EB-EB	-0.0586216747161335	0.117358050506636
Shape Task	EB-EB	0.0787055208579429	0.0558630140852921
Conceptual Task	EB-EB	0.0694769304923872	0.0263163558375253
Shape Task	EB-EB	0.0841539998887669	0.0517772278005642
Conceptual Task	EB-EB	0.128886145344207	-0.0248933062119229
Shape Task	EB-EB	0.0760592915396276	0.00049758194204176
Conceptual Task	EB-EB	-0.143163837607974	-0.0704743706392398
Shape Task	EB-EB	0.224791158614807	0.0250002670151071
Conceptual Task	EB-EB	0.0665348880175289	0.16990981628723
Shape Task	SC-SC	0.488037577042635	0.417606468994165
Conceptual Task	SC-SC	0.216660062905306	-0.0102441928280114
Shape Task	SC-SC	0.348838230280286	0.0825588960092967
Conceptual Task	SC-SC	-0.0182732610165265	-0.0404447237336098
Shape Task	SC-SC	0.300886738751849	0.438366930931899
Conceptual Task	SC-SC	0.0727432250424388	-0.188585591133441
Shape Task	SC-SC	0.355674946057365	0.0567729444356397
Conceptual Task	SC-SC	0.0138379316590787	0.0149136610749784
Shape Task	SC-SC	0.111544807196349	0.241070949420298
Conceptual Task	SC-SC	0.0993658926156386	-0.0947446142912483
Shape Task	SC-SC	0.130661129640392	0.131669558129624
Conceptual Task	SC-SC	0.0487803002280668	-0.12515168390975
Shape Task	SC-SC	0.249886704135294	0.23390630996217
Conceptual Task	SC-SC	0.238403439156766	0.0417439971571523
Shape Task	SC-SC	0.329796194187879	0.430648087712895
Conceptual Task	SC-SC	0.160950941388346	-0.0257808330937838
Shape Task	SC-SC	0.201982190607854	-0.0246061057448558
Conceptual Task	SC-SC	0.0647897361342892	0.0328035641489749
Shape Task	SC-SC	0.202168410927553	0.15825159062276
Conceptual Task	SC-SC	-0.166368655751515	-0.235185751125051
Shape Task	SC-SC	0.313852254436495	0.116611925511284
Conceptual Task	SC-SC	0.177863272534706	-0.11607868302049
Shape Task	SC-SC	0.443275791349862	0.257043663401784
Conceptual Task	SC-SC	0.160609241438424	-0.026295608914686
Shape Task	SC-SC	0.172997277254918	-0.00122516606865095
Conceptual Task	SC-SC	0.101015027126594	-0.049936361955341
Shape Task	SC-SC	0.386265140251286	0.133669452503204
Conceptual Task	SC-SC	0.224314378095436	-0.00994742763620419
Shape Task	SC-SC	0.541696615690822	0.637941653356237
Conceptual Task	SC-SC	0.245450302561476	0.0513965512978325
Shape Task	SC-SC	0.284102272574279	0.325600065191243
Conceptual Task	SC-SC	0.16827404806362	-0.17743272271051
Shape Task	EB-SC	0.208778905968184	0.26006677774934
Conceptual Task	EB-SC	-0.032649794838704	0.0724101309485301
Shape Task	EB-SC	0.217652237077511	0.221362070727607
Conceptual Task	EB-SC	0.101548226217722	-0.112138543558727
Shape Task	EB-SC	0.394085956407634	0.569578578575257
Conceptual Task	EB-SC	-0.0134269445075914	0.141960583469099
Shape Task	EB-SC	0.374135653201629	0.24567180503219
Conceptual Task	EB-SC	-0.0863682619877979	-0.112614870349453
Shape Task	EB-SC	0.203216129918591	0.289181775314761
Conceptual Task	EB-SC	0.0904340833334428	-0.119711856506423
Shape Task	EB-SC	0.293023506604209	0.31153922703456
Conceptual Task	EB-SC	-0.128748009375951	-0.0666085438046315
Shape Task	EB-SC	0.0480011060672071	0.0839309984296418
Conceptual Task	EB-SC	0.123780953903469	0.0348703105377256
Shape Task	EB-SC	0.419646133928281	0.428379584084675
Conceptual Task	EB-SC	-0.0939125778372518	0.0937902396594058
Shape Task	EB-SC	0.305792681417238	0.150943968390726
Conceptual Task	EB-SC	-0.0855615807189952	-0.142042696744861
Shape Task	EB-SC	0.326483105798532	0.271119408847206
Conceptual Task	EB-SC	-0.135168826421105	-0.0957590526035594
Shape Task	EB-SC	0.356088756463912	0.316585468745202
Conceptual Task	EB-SC	0.057218813079294	-0.0661068830760063
Shape Task	EB-SC	0.595130495772355	0.363376002065871
Conceptual Task	EB-SC	0.0747330815687852	0.033012588202129
Shape Task	EB-SC	0.0423744206613503	0.207755869860813
Conceptual Task	EB-SC	-0.0610049280482044	-0.0254613762650278
Shape Task	EB-SC	0.227552040677514	0.0639051319819083
Conceptual Task	EB-SC	-0.090689195146055	0.171344995381249
Shape Task	EB-SC	0.32429804032793	0.298756930653256
Conceptual Task	EB-SC	0.0134638783625995	0.039931945130799
Shape Task	EB-SC	0.241640545910388	0.227708704292133
Conceptual Task	EB-SC	0.144935031218752	-0.00368687555534503
