# Supplementary material for: Similar object shape representation encoded in the inferolateral occipitotemporal cortex of sighted and early blind people
Source: PLoS Biol. 2023 Jul 25;21(7):e3001930. doi: 10.1371/journal.pbio.3001930 (PMC10368275; doi:10.1371/journal.pbio.3001930)
Supplement: S1 Data — (ZIP) [file pbio.3001930.s019.zip › Data/Figure4/Figure4B.csv]

Tasks	Representations	RSA_L	RSA_R
Shape Task	Shape Similarity	-0.0327309109803537	0.00657758679985312
Shape Task	Conceptual Association	-0.0939338771381056	-0.0925679304574541
Conceptual Task	Shape Similarity	0.0123310279245051	-0.0200161594227599
Conceptual Task	Conceptual Association	-0.095518691603993	-0.0474092924680798
Shape Task	Shape Similarity	0.150304633923736	0.173506552061174
Shape Task	Conceptual Association	0.0486886202461269	-0.0588551754372812
Conceptual Task	Shape Similarity	0.0756915186145807	0.0644325748483178
Conceptual Task	Conceptual Association	0.0474658160886548	-0.066830775709989
Shape Task	Shape Similarity	0.14278977826341	0.0274525913275699
Shape Task	Conceptual Association	0.0158928668315982	0.0370364408338707
Conceptual Task	Shape Similarity	0.104295217901689	0.137051857869558
Conceptual Task	Conceptual Association	0.139420077305563	0.261112633711899
Shape Task	Shape Similarity	0.240708446087871	0.182139625948496
Shape Task	Conceptual Association	0.000881926887436074	0.00562870089611021
Conceptual Task	Shape Similarity	-0.0462968559785245	-0.0382142522170311
Conceptual Task	Conceptual Association	-0.0523793710343269	-0.0252541967351401
Shape Task	Shape Similarity	0.130168391038953	0.130835988389522
Shape Task	Conceptual Association	0.0541619035982769	-0.0923502168737223
Conceptual Task	Shape Similarity	0.00524181439283209	-0.0420840707368302
Conceptual Task	Conceptual Association	0.03493537855323	0.214079815185823
Shape Task	Shape Similarity	0.153854332256385	0.226538054426457
Shape Task	Conceptual Association	0.00537264129159762	0.129210422090977
Conceptual Task	Shape Similarity	0.00630433507646879	-0.0633524234231136
Conceptual Task	Conceptual Association	-0.122389794894358	-0.00450560288223212
Shape Task	Shape Similarity	0.0146521938968942	0.034762252312216
Shape Task	Conceptual Association	-0.071201855337472	0.0106924277476573
Conceptual Task	Shape Similarity	0.0497801649886283	0.0399321477316455
Conceptual Task	Conceptual Association	-0.195779548319412	-0.124135172023842
Shape Task	Shape Similarity	0.177294778504034	0.206475006828571
Shape Task	Conceptual Association	-0.12359052451053	-0.0384327851132133
Conceptual Task	Shape Similarity	0.014630796991715	0.0506646633536912
Conceptual Task	Conceptual Association	0.0635647241584571	0.224160890627932
Shape Task	Shape Similarity	0.204889633048856	-0.0286768068897659
Shape Task	Conceptual Association	0.116069924327777	-0.0737126494078472
Conceptual Task	Shape Similarity	0.0255174979952707	0.0153693222981729
Conceptual Task	Conceptual Association	0.00945481766699445	-0.126443754707583
Shape Task	Shape Similarity	-0.0386193588146987	0.0248999697270073
Shape Task	Conceptual Association	-0.0988985767164177	-0.0199800246442817
Conceptual Task	Shape Similarity	0.0470472193052409	0.025464306776087
Conceptual Task	Conceptual Association	0.00946778356662194	0.0443132901308217
Shape Task	Shape Similarity	-0.0161590896151831	0.0504839879347847
Shape Task	Conceptual Association	0.0130056629705885	-0.020382743775109
Conceptual Task	Shape Similarity	-0.0331592219078382	0.162120215918574
Conceptual Task	Conceptual Association	-0.0924711376588445	0.00988269405924995
Shape Task	Shape Similarity	0.107883186474951	0.0551612321837309
Shape Task	Conceptual Association	-0.0950634094390486	-0.199156654454316
Conceptual Task	Shape Similarity	-0.0419879597969983	-0.018534352723298
Conceptual Task	Conceptual Association	0.078883162733955	0.00518075607014282
Shape Task	Shape Similarity	0.0540246710337438	0.0237752422538932
Shape Task	Conceptual Association	0.0438469510399839	-0.0403328080796785
Conceptual Task	Shape Similarity	0.0683444691840185	0.0256245295448512
Conceptual Task	Conceptual Association	-0.0478530435432791	0.0370637041762356
Shape Task	Shape Similarity	0.0826283457013979	0.125136196330435
Shape Task	Conceptual Association	-0.0364885890873626	0.00306163269004735
Conceptual Task	Shape Similarity	-0.111717433230137	-0.0371126191019501
Conceptual Task	Conceptual Association	-0.0332674710831074	0.0493858684635913
Shape Task	Shape Similarity	0.243056275187119	0.0963646063614289
Shape Task	Conceptual Association	0.0021398334442985	0.160735635944509
Conceptual Task	Shape Similarity	0.0668134574619045	0.130666480278496
Conceptual Task	Conceptual Association	-0.0237500322914605	0.11250906985971
Shape Task	Shape Similarity	0.0631281856659671	-0.0731219336942236
Shape Task	Conceptual Association	-0.144469768122	0.029561730921081
Conceptual Task	Shape Similarity	0.0248610505191186	0.078662583774816
Conceptual Task	Conceptual Association	0.0786346492860681	0.0297654564835665
