# Supplementary material for: Similar object shape representation encoded in the inferolateral occipitotemporal cortex of sighted and early blind people
Source: PLoS Biol. 2023 Jul 25;21(7):e3001930. doi: 10.1371/journal.pbio.3001930 (PMC10368275; doi:10.1371/journal.pbio.3001930)
Supplement: S1 Data — (ZIP) [file pbio.3001930.s019.zip › Data/Figure4/Figure4D.csv]

X_L	Y_L	X_R	Y_R	Labels	Shapes
-2.27915033974743	8.78499955437127	-2.14789810097166	-6.6345776947869	ring	Round
-6.8688104380851	0.988673678571158	-7.23824816246194	-3.31726056830373	bracelet	Round
-5.21271276315402	-14.3130369496881	-2.85988806740354	13.7599785703714	candle	Elongated
-11.7830566536716	-3.80389835991287	-12.3805815766703	0.824688040005542	bowl	Round
16.2756597009988	5.10191318399664	12.8919126598731	-3.82259017000357	blanket	Square
-14.0481546697873	-11.2503562022125	-12.383211789269	7.84210984394376	spoon	Elongated
3.18523921245663	13.8879071664908	1.96471476360285	-12.5433459748562	pillow	Square
17.6174110784002	-5.68380116848486	14.8441675500767	1.84287297037022	notebook	Square
9.99819607931138	-4.98684954709405	10.2563552712526	6.85956259232432	matchstick	Elongated
4.61879663939361	-13.9093052887084	2.62489656050312	12.35216695355	fork	Elongated
-0.169554656383327	-11.511008172502	0.407035849660756	5.82231011889569	chalk	Elongated
11.3196450663867	11.2711998962717	9.65057584802757	-7.09751603016714	blackboard	Square
-2.89510752573422	-5.52733214680487	-5.67411784305853	8.80044286615358	coin	Round
3.68225244773483	0.49231458126272	7.44353656479864	1.62559772579739	pen	Elongated
-14.025851125576	7.28885110612477	-9.27355266486875	-8.8616545730333	plate	Round
5.12977873706937	8.14631416259991	6.06799076265225	-10.2883775635955	wallet	Square
-17.188505235209	0.00255441069769827	-13.1560140074343	-4.22757577369952	penholder	Round
-8.76065515414888	7.68514460394381	-6.41252453517701	2.78699427060944	lifebuoy	Round
8.02745414870904	-9.36997530652443	6.30955399454724	8.63697232485288	toothpick	Elongated
-7.54995870402795	15.7257983634717	-4.32737865440005	-12.0326524608602	rudder	Round
10.9270841550644	0.979892434129821	3.39267557672027	-2.32814546756815	napkin	Square
