# Supplementary material for: Similar object shape representation encoded in the inferolateral occipitotemporal cortex of sighted and early blind people
Source: PLoS Biol. 2023 Jul 25;21(7):e3001930. doi: 10.1371/journal.pbio.3001930 (PMC10368275; doi:10.1371/journal.pbio.3001930)
Supplement: S1 Data — (ZIP) [file pbio.3001930.s019.zip › Data/Figure1/Figure1F.csv]

	RC1	RC2	RC3	RC4	RC5
Object Size	0.968319974	-0.127774974	-0.047281792	0.045804414	-0.124757249
Contextual Association	0.656204834	0.58378058	-0.284931427	-0.251795896	0.185405116
Toolness	-0.085944753	0.980885236	0.018332954	-0.093143096	0.007156641
Touch Experience	-0.108888413	-0.020695352	0.965757301	0.184590685	-0.13699844
Word Frequency	-0.019365354	-0.149078433	0.21354677	0.915019507	-0.305913753
Word Duration	-0.073259975	0.033946741	-0.143717632	-0.275314853	0.945942676
