# Supplementary material for: Similar object shape representation encoded in the inferolateral occipitotemporal cortex of sighted and early blind people
Source: PLoS Biol. 2023 Jul 25;21(7):e3001930. doi: 10.1371/journal.pbio.3001930 (PMC10368275; doi:10.1371/journal.pbio.3001930)
Supplement: S1 Data — (ZIP) [file pbio.3001930.s019.zip › Data/Figure1/Figure1E.csv]

	ring	bracelet	candle	bowl	blanket	spoon	pillow	notebook	matchstick	fork	chalk	blackboard	coin	pen	plate	wallet	penholder	lifebuoy	toothpick	rudder	napkin
Object Size	-1.169652477	-0.508030874	-0.094517372	0.332779913	1.917915004	-0.32884169	0.980617733	0.057104245	-1.445328144	-0.32884169	-1.018030859	2.028185271	-1.128301126	-0.466679523	0.332779913	-0.135868722	-0.066949805	1.146023134	-1.417760578	1.476833935	-0.163436289
Contextual Association	-1.720544488	-1.650657768	-1.161450728	-0.415992381	0.212988099	0.725490713	0.469239406	-0.322810088	-0.043263208	0.865264153	1.121515459	1.540835779	-1.231337448	-1.021677288	0.259579246	-0.951790568	-0.183036648	1.540835779	0.515830553	1.517540206	-0.066558781
Toolness	-1.750954072	-1.839001039	-0.531040168	0.027362967	-0.488175197	1.580928537	-0.765059739	-0.678171285	0.700458863	1.511417773	1.149961802	-1.012981463	-0.504394375	1.358494093	0.023887429	-0.396652691	-0.938836649	0.201139877	1.137218162	0.883503874	0.330893302
Touch Experience	-0.104990661	-0.062317038	-0.44637965	0.606236399	0.97607447	0.933400847	1.032972635	-0.588625062	-1.043810381	0.947625388	-1.15760671	-1.100708546	0.990299011	0.762706352	1.032972635	0.97607447	-0.389481485	-1.598567488	-0.517502356	-2.252896383	1.004523553
Word Frequency	1.526606262	0.232931369	0.354598462	-0.13754201	0.7919522	0.059831721	0.491545111	0.987149795	-0.299827099	-0.185066846	-1.858543909	-0.21191165	0.575694888	0.910379128	1.128822356	0.687236059	-2.903417078	-0.963971952	-0.792383055	-0.076359818	-0.317723932
Word Duration	-1.020404432	0.919712594	-0.747639415	-1.060056253	-0.583669964	-0.27421643	-0.386539738	0.057109104	-0.096136011	-0.201968273	0.693513773	-0.21226928	-0.840771806	-1.144298733	-0.928118699	0.857342114	1.013832752	1.808562485	2.759641745	-0.840771806	0.227146272
