# Supplementary material for: Similar object shape representation encoded in the inferolateral occipitotemporal cortex of sighted and early blind people
Source: PLoS Biol. 2023 Jul 25;21(7):e3001930. doi: 10.1371/journal.pbio.3001930 (PMC10368275; doi:10.1371/journal.pbio.3001930)
Supplement: S1 Data — (ZIP) [file pbio.3001930.s019.zip › Data/Figure1/Figure1D.csv]

	bowl	spoon	fork	plate	toothpick	napkin	ring	bracelet	notebook	chalk	blackboard	pen	penholder	lifebuoy	rudder	candle	matchstick	coin	wallet	blanket	pillow
bowl	0	1.018055556	1.269444444	0.676388889	3.056944444	2.094444444	5.827777778	5.890277778	6	5.9375	5.955555556	5.808333333	5.061111111	5.85	5.890277778	5.716666667	5.427777778	5.806944444	5.748611111	5.697222222	5.768055556
spoon	1.018055556	0	0.356944444	0.511111111	2	1.122222222	5.933333333	5.9125	5.955555556	5.911111111	5.956944444	5.870833333	5.934722222	5.977777778	5.9125	5.4375	5.508333333	5.934722222	5.958333333	5.826388889	5.890277778
fork	1.269444444	0.356944444	0	0.444444444	2.079166667	1.145833333	5.893055556	5.934722222	5.890277778	5.933333333	5.852777778	5.890277778	5.933333333	6	5.977777778	5.375	5.576388889	5.934722222	5.9375	5.851388889	5.958333333
plate	0.676388889	0.511111111	0.444444444	0	1.865277778	1.063888889	5.9125	5.955555556	5.955555556	6	5.955555556	5.85	5.7875	5.913888889	5.977777778	5.015277778	5.404166667	5.679166667	5.766666667	5.868055556	5.911111111
toothpick	3.056944444	2	2.079166667	1.865277778	0	1.798611111	5.977777778	5.979166667	5.934722222	5.977777778	5.956944444	5.804166667	5.911111111	6	6	5.826388889	5.461111111	5.955555556	5.979166667	6	5.977777778
napkin	2.094444444	1.122222222	1.145833333	1.063888889	1.798611111	0	5.890277778	5.868055556	5.890277778	5.956944444	5.934722222	5.848611111	5.868055556	5.913888889	5.977777778	5.393055556	5.422222222	5.934722222	5.933333333	5.65	5.827777778
ring	5.827777778	5.933333333	5.893055556	5.9125	5.977777778	5.890277778	0	0.711111111	5.870833333	5.955555556	5.955555556	5.869444444	5.9125	5.768055556	5.933333333	5.806944444	5.933333333	5.313888889	5.0625	5.9125	5.936111111
bracelet	5.890277778	5.9125	5.934722222	5.955555556	5.979166667	5.868055556	0.711111111	0	5.890277778	5.934722222	5.977777778	5.891666667	5.911111111	5.827777778	5.9125	5.956944444	5.890277778	5.501388889	5.505555556	5.913888889	5.891666667
notebook	6	5.955555556	5.890277778	5.955555556	5.934722222	5.890277778	5.870833333	5.890277778	0	2.969444444	2.025	0.490277778	2.35	5.783333333	5.616666667	5.504166667	5.893055556	5.736111111	5.544444444	5.613888889	5.631944444
chalk	5.9375	5.911111111	5.933333333	6	5.977777778	5.956944444	5.955555556	5.934722222	2.969444444	0	0.277777778	1.375	3.615277778	5.9375	5.979166667	5.763888889	5.933333333	5.936111111	5.956944444	5.955555556	5.977777778
blackboard	5.955555556	5.956944444	5.852777778	5.955555556	5.956944444	5.934722222	5.955555556	5.977777778	2.025	0.277777778	0	2.490277778	2.961111111	5.977777778	5.831944444	5.805555556	5.955555556	5.977777778	5.891666667	5.890277778	5.934722222
pen	5.808333333	5.870833333	5.890277778	5.85	5.804166667	5.848611111	5.869444444	5.891666667	0.490277778	1.375	2.490277778	0	0.995833333	5.956944444	5.933333333	5.679166667	5.868055556	5.786111111	5.740277778	5.827777778	5.913888889
penholder	5.061111111	5.934722222	5.933333333	5.7875	5.911111111	5.868055556	5.9125	5.911111111	2.35	3.615277778	2.961111111	0.995833333	0	5.955555556	5.958333333	5.7	5.934722222	5.847222222	4.923611111	5.894444444	5.934722222
lifebuoy	5.85	5.977777778	6	5.913888889	6	5.913888889	5.768055556	5.827777778	5.783333333	5.9375	5.977777778	5.956944444	5.955555556	0	1.1625	5.804166667	5.868055556	5.934722222	5.9375	5.418055556	5.848611111
rudder	5.890277778	5.9125	5.977777778	5.977777778	6	5.977777778	5.933333333	5.9125	5.616666667	5.979166667	5.831944444	5.933333333	5.958333333	1.1625	0	5.693055556	5.933333333	5.934722222	5.913888889	5.444444444	6
candle	5.716666667	5.4375	5.375	5.015277778	5.826388889	5.393055556	5.806944444	5.956944444	5.504166667	5.763888889	5.805555556	5.679166667	5.7	5.804166667	5.693055556	0	0.563888889	5.890277778	5.979166667	5.440277778	5.393055556
matchstick	5.427777778	5.508333333	5.576388889	5.404166667	5.461111111	5.422222222	5.933333333	5.890277778	5.893055556	5.933333333	5.955555556	5.868055556	5.934722222	5.868055556	5.933333333	0.563888889	0	5.934722222	5.934722222	5.502777778	5.804166667
coin	5.806944444	5.934722222	5.934722222	5.679166667	5.955555556	5.934722222	5.313888889	5.501388889	5.736111111	5.936111111	5.977777778	5.786111111	5.847222222	5.934722222	5.934722222	5.890277778	5.934722222	0	0.879166667	5.866666667	5.9125
wallet	5.748611111	5.958333333	5.9375	5.766666667	5.979166667	5.933333333	5.0625	5.505555556	5.544444444	5.956944444	5.891666667	5.740277778	4.923611111	5.9375	5.913888889	5.979166667	5.934722222	0.879166667	0	5.956944444	6
blanket	5.697222222	5.826388889	5.851388889	5.868055556	6	5.65	5.9125	5.913888889	5.613888889	5.955555556	5.890277778	5.827777778	5.894444444	5.418055556	5.444444444	5.440277778	5.502777778	5.866666667	5.956944444	0	0.4625
pillow	5.768055556	5.890277778	5.958333333	5.911111111	5.977777778	5.827777778	5.936111111	5.891666667	5.631944444	5.977777778	5.934722222	5.913888889	5.934722222	5.848611111	6	5.393055556	5.804166667	5.9125	6	0.4625	0
