# Supplementary material for: Similar object shape representation encoded in the inferolateral occipitotemporal cortex of sighted and early blind people
Source: PLoS Biol. 2023 Jul 25;21(7):e3001930. doi: 10.1371/journal.pbio.3001930 (PMC10368275; doi:10.1371/journal.pbio.3001930)
Supplement: S1 Data — (ZIP) [file pbio.3001930.s019.zip › Data/Figure1/Figure1A.csv]

	Shape Similarity (EB)	Shape Similarity (SC)	Shape Similarity (IS)	Conceptual Association (EB)	Conceptual Association (SC)	Conceptual Association (IS)
Shape Similarity (EB)	1	0.959001109	0.956528312	0.113156484	0.130193371	0.103418418
Shape Similarity (SC)	0.959001109	1	0.983394575	0.109256063	0.128731257	0.10591985
Shape Similarity (IS)	0.956528312	0.983394575	1	0.111471115	0.131921285	0.107627553
Conceptual Association (EB)	0.113156484	0.109256063	0.111471115	1	0.983678915	0.982235821
Conceptual Association (SC)	0.130193371	0.128731257	0.131921285	0.983678915	1	0.984260795
Conceptual Association (IS)	0.103418418	0.10591985	0.107627553	0.982235821	0.984260795	1
