# Supplementary material for: Similar object shape representation encoded in the inferolateral occipitotemporal cortex of sighted and early blind people
Source: PLoS Biol. 2023 Jul 25;21(7):e3001930. doi: 10.1371/journal.pbio.3001930 (PMC10368275; doi:10.1371/journal.pbio.3001930)
Supplement: S1 Data — (ZIP) [file pbio.3001930.s019.zip › Data/Figure1/Figure1C.csv]

	ring	bracelet	bowl	coin	plate	penholder	lifebuoy	rudder	candle	spoon	matchstick	fork	chalk	pen	toothpick	blanket	pillow	notebook	blackboard	wallet	napkin
ring	0	1.104166667	3.3125	2.291666667	2.979166667	4.833333333	1.229166667	2.270833333	5.604166667	5.6875	5.708333333	5.958333333	5.645833333	5.770833333	5.916666667	5.9375	5.958333333	5.916666667	5.916666667	5.9375	5.958333333
bracelet	1.104166667	0	3.895833333	3.354166667	3.8125	4.854166667	1.833333333	2.645833333	5.583333333	5.75	5.604166667	5.916666667	5.666666667	5.791666667	5.770833333	5.979166667	5.875	5.9375	5.854166667	5.833333333	5.9375
bowl	3.3125	3.895833333	0	3.791666667	2.479166667	3.583333333	3.166666667	3.770833333	5.645833333	5.104166667	5.854166667	5.958333333	5.916666667	5.875	5.875	5.916666667	5.729166667	5.729166667	5.895833333	5.833333333	5.8125
coin	2.291666667	3.354166667	3.791666667	0	2.208333333	5.0625	2.916666667	2.604166667	5.4375	5.416666667	5.916666667	5.9375	5.625	5.9375	5.8125	5.75	5.729166667	5.833333333	5.520833333	5.895833333	5.625
plate	2.979166667	3.8125	2.479166667	2.208333333	0	5.020833333	3	2.520833333	5.75	5.625	5.854166667	5.979166667	5.916666667	5.916666667	5.958333333	5.479166667	5.5	5.583333333	5.291666667	5.5625	5.354166667
penholder	4.833333333	4.854166667	3.583333333	5.0625	5.020833333	0	4.666666667	4.958333333	4.708333333	5.333333333	5.020833333	5.291666667	5.041666667	5.1875	5.208333333	5.729166667	5.666666667	5.666666667	5.8125	5.520833333	5.583333333
lifebuoy	1.229166667	1.833333333	3.166666667	2.916666667	3	4.666666667	0	1.770833333	5.75	5.645833333	5.854166667	5.979166667	5.791666667	5.958333333	5.875	5.791666667	5.708333333	5.833333333	5.833333333	5.75	5.791666667
rudder	2.270833333	2.645833333	3.770833333	2.604166667	2.520833333	4.958333333	1.770833333	0	5.770833333	5.354166667	5.770833333	5.958333333	5.895833333	5.916666667	5.875	5.8125	5.729166667	5.770833333	5.895833333	5.770833333	5.8125
candle	5.604166667	5.583333333	5.645833333	5.4375	5.75	4.708333333	5.75	5.770833333	0	3.958333333	1.708333333	3.3125	1.5	1.416666667	1.875	5.75	5.729166667	5.791666667	5.8125	5.75	5.875
spoon	5.6875	5.75	5.104166667	5.416666667	5.625	5.333333333	5.645833333	5.354166667	3.958333333	0	3.895833333	1.666666667	4.104166667	3.25	4.25	5.958333333	5.9375	5.916666667	5.895833333	5.979166667	5.9375
matchstick	5.708333333	5.604166667	5.854166667	5.916666667	5.854166667	5.020833333	5.854166667	5.770833333	1.708333333	3.895833333	0	3.791666667	1.75	2.0625	0.833333333	5.895833333	5.875	5.791666667	5.833333333	5.875	5.729166667
fork	5.958333333	5.916666667	5.958333333	5.9375	5.979166667	5.291666667	5.979166667	5.958333333	3.3125	1.666666667	3.791666667	0	3.979166667	3	3.625	5.875	5.833333333	5.875	5.875	5.854166667	5.770833333
chalk	5.645833333	5.666666667	5.916666667	5.625	5.916666667	5.041666667	5.791666667	5.895833333	1.5	4.104166667	1.75	3.979166667	0	2	1.833333333	5.875	5.708333333	5.770833333	5.8125	5.770833333	5.645833333
pen	5.770833333	5.791666667	5.875	5.9375	5.916666667	5.1875	5.958333333	5.916666667	1.416666667	3.25	2.0625	3	2	0	1.979166667	5.916666667	5.854166667	5.875	5.854166667	5.875	5.875
toothpick	5.916666667	5.770833333	5.875	5.8125	5.958333333	5.208333333	5.875	5.875	1.875	4.25	0.833333333	3.625	1.833333333	1.979166667	0	5.895833333	5.770833333	5.854166667	5.8125	5.895833333	5.75
blanket	5.9375	5.979166667	5.916666667	5.75	5.479166667	5.729166667	5.791666667	5.8125	5.75	5.958333333	5.895833333	5.875	5.875	5.916666667	5.895833333	0	2.6875	3.104166667	1.625	2.8125	1.520833333
pillow	5.958333333	5.875	5.729166667	5.729166667	5.5	5.666666667	5.708333333	5.729166667	5.729166667	5.9375	5.875	5.833333333	5.708333333	5.854166667	5.770833333	2.6875	0	2.791666667	3.041666667	2.854166667	2.583333333
notebook	5.916666667	5.9375	5.729166667	5.833333333	5.583333333	5.666666667	5.833333333	5.770833333	5.791666667	5.916666667	5.791666667	5.875	5.770833333	5.875	5.854166667	3.104166667	2.791666667	0	2.3125	1.791666667	2.375
blackboard	5.916666667	5.854166667	5.895833333	5.520833333	5.291666667	5.8125	5.833333333	5.895833333	5.8125	5.895833333	5.833333333	5.875	5.8125	5.854166667	5.8125	1.625	3.041666667	2.3125	0	2.604166667	2.291666667
wallet	5.9375	5.833333333	5.833333333	5.895833333	5.5625	5.520833333	5.75	5.770833333	5.75	5.979166667	5.875	5.854166667	5.770833333	5.875	5.895833333	2.8125	2.854166667	1.791666667	2.604166667	0	2.458333333
napkin	5.958333333	5.9375	5.8125	5.625	5.354166667	5.583333333	5.791666667	5.8125	5.875	5.9375	5.729166667	5.770833333	5.645833333	5.875	5.75	1.520833333	2.583333333	2.375	2.291666667	2.458333333	0
