# Supplementary material for: Similar object shape representation encoded in the inferolateral occipitotemporal cortex of sighted and early blind people
Source: PLoS Biol. 2023 Jul 25;21(7):e3001930. doi: 10.1371/journal.pbio.3001930 (PMC10368275; doi:10.1371/journal.pbio.3001930)
Supplement: S1 Data — (ZIP) [file pbio.3001930.s019.zip › Data/Figure1/Figure1B.csv]

	Object Size (EB)	Object Size (SC)	Object Size (IS)	Contextual Association (EB)	Contextual Association (SC)	Contextual Association (IS)	Toolness (EB)	Toolness (SC)	Toolness (IS)	Touch Experience (EB)	Touch Experience (SC)	Touch Experience (IS)	Word Frequence	Word Duration
Object Size (EB)	1	0.974930681	0.972473301	0.362901747	0.432691469	0.425609476	-0.292462919	-0.101721188	-0.206135221	-0.034108692	-0.054053889	0.002361654	0.115136227	-0.261367757
Object Size (SC)	0.974930681	1	0.998089494	0.439469495	0.517059484	0.529388218	-0.27485267	-0.062392216	-0.157476238	-0.167877751	-0.20135263	-0.132139646	0.040289444	-0.155663905
Object Size (IS)	0.972473301	0.998089494	1	0.429906555	0.506856719	0.518613129	-0.288925362	-0.083891153	-0.17429406	-0.175039056	-0.197962726	-0.13191077	0.048049563	-0.166518542
Contextual Association (EB)	0.362901747	0.439469495	0.429906555	1	0.799492441	0.731525647	0.4013954	0.575666657	0.532925601	-0.288836661	-0.279403765	-0.161615952	-0.353684577	0.299411412
Contextual Association (SC)	0.432691469	0.517059484	0.506856719	0.799492441	1	0.939824805	0.404711528	0.62202346	0.549675731	-0.357074494	-0.397506132	-0.315172054	-0.420233212	0.168278829
Contextual Association (IS)	0.425609476	0.529388218	0.518613129	0.731525647	0.939824805	1	0.264218795	0.49044271	0.41429515	-0.474817973	-0.5420068	-0.467335006	-0.449512557	0.256429305
Toolness (EB)	-0.292462919	-0.27485267	-0.288925362	0.4013954	0.404711528	0.264218795	1	0.880860234	0.883358302	0.116924204	0.109425963	0.207732183	-0.139797522	-0.010425381
Toolness (SC)	-0.101721188	-0.062392216	-0.083891153	0.575666657	0.62202346	0.49044271	0.880860234	1	0.933431735	-0.084243916	-0.148415963	-0.038630384	-0.275044271	0.065574253
Toolness (IS)	-0.206135221	-0.157476238	-0.17429406	0.532925601	0.549675731	0.41429515	0.883358302	0.933431735	1	-0.090404204	-0.147667304	-0.053209606	-0.257726246	0.153570673
Touch Experience (EB)	-0.034108692	-0.167877751	-0.175039056	-0.288836661	-0.357074494	-0.474817973	0.116924204	-0.084243916	-0.090404204	1	0.94224731	0.934658907	0.445690708	-0.27251548
Touch Experience (SC)	-0.054053889	-0.20135263	-0.197962726	-0.279403765	-0.397506132	-0.5420068	0.109425963	-0.148415963	-0.147667304	0.94224731	1	0.973616033	0.387672453	-0.333709339
Touch Experience (IS)	0.002361654	-0.132139646	-0.13191077	-0.161615952	-0.315172054	-0.467335006	0.207732183	-0.038630384	-0.053209606	0.934658907	0.973616033	1	0.418686849	-0.318495238
Word Frequence	0.115136227	0.040289444	0.048049563	-0.353684577	-0.420233212	-0.449512557	-0.139797522	-0.275044271	-0.257726246	0.445690708	0.387672453	0.418686849	1	-0.577083445
Word Duration	-0.261367757	-0.155663905	-0.166518542	0.299411412	0.168278829	0.256429305	-0.010425381	0.065574253	0.153570673	-0.27251548	-0.333709339	-0.318495238	-0.577083445	1
