# Supplementary material for: Similar object shape representation encoded in the inferolateral occipitotemporal cortex of sighted and early blind people
Source: PLoS Biol. 2023 Jul 25;21(7):e3001930. doi: 10.1371/journal.pbio.3001930 (PMC10368275; doi:10.1371/journal.pbio.3001930)
Supplement: S1 Data — (ZIP) [file pbio.3001930.s019.zip › Data/Figure6/Figure6D_EB.csv]

Shape-Shape	Conceptual-Conceptual	Shape-Conceptual
0.903054770493834	0.674933238485916	0.221471960432646
0.602239162506018	0.43262313740601	0.229718035393997
0.975481608047715	0.371966586848737	-0.24539207010543
0.941015224927542	0.53674788361736	-0.242315652328608
0.770875723694711	1.03549821477988	0.382194641392724
0.650787716235863	0.441455752081976	-0.0489211407753525
0.419306303673728	0.333918959331649	-0.0316056740982479
0.907141494670716	0.741592704847306	-0.0411495556398773
1.02018702296422	0.781376268101671	0.357283947611749
0.831794342713167	0.71377729848515	0.244607785722414
0.952687512994604	0.80941467661428	-0.284406386585588
0.754625766529557	0.657299950882855	-0.0481527465751823
1.12451492258676	0.590061318721877	0.304153275516424
1.02663980271113	1.009624285517	0.573744349287007
0.944914776559573	0.629128926686999	0.165022207192184
0.805234882383843	0.676742607442424	0.101160302380646
