# Supplementary material for: Similar object shape representation encoded in the inferolateral occipitotemporal cortex of sighted and early blind people
Source: PLoS Biol. 2023 Jul 25;21(7):e3001930. doi: 10.1371/journal.pbio.3001930 (PMC10368275; doi:10.1371/journal.pbio.3001930)
Supplement: S1 Data — (ZIP) [file pbio.3001930.s019.zip › Data/Figure6/Figure6C_SC.csv]

L-ILOTC	L-aIPS	L-pIPS	L-vPMC	R-ILOTC	R-aIPS	R-pIPS	R-vPMC	L-IFG	L-aLTC	L-pSTG	L-AG	L-SMG
1	0.746106870730539	0.779199914592007	0.663754065768696	0.756408586396551	0.656337794497577	0.667366640405145	0.53554449723461	0.210570720359538	0.0691110987257544	0.318838371958504	0.0802523647077733	0.239341401513329
0.746106870730539	1	0.744470382597955	0.789207880125097	0.640416570131713	0.789018538503515	0.662273238472132	0.60604889036719	0.195241503972945	-0.0720352681461397	0.210632979463957	-0.0340638849260546	0.198456691883415
0.779199914592007	0.744470382597955	1	0.661845730025371	0.698146976269692	0.693216469467007	0.820350178537152	0.542865652650563	0.194043868190276	0.0280205761192784	0.286366418020617	0.0431024897940195	0.177172080222948
0.663754065768696	0.789207880125097	0.661845730025371	1	0.501981015902165	0.650487563631916	0.526839714820275	0.649127397579637	0.345491409099085	0.00856919417688407	0.213947259029409	-0.0684838795079999	0.157601676553363
0.756408586396551	0.640416570131713	0.698146976269692	0.501981015902165	1	0.734184539376513	0.772904802009633	0.5697848389488	0.133591133299661	0.0428095330491054	0.256725541172364	-0.0421109669016798	0.116919417614474
0.656337794497577	0.789018538503515	0.693216469467007	0.650487563631916	0.734184539376513	1	0.791868159554682	0.729071921744138	0.201327545349191	-0.0427288570565835	0.191294811717443	-0.128726965872562	0.140075100534435
0.667366640405145	0.662273238472132	0.820350178537152	0.526839714820275	0.772904802009633	0.791868159554682	1	0.588597500235365	0.0915607212416373	0.0220164818178207	0.229031134192133	0.00135609261317909	0.106394647656259
0.53554449723461	0.606048890367189	0.542865652650563	0.649127397579637	0.5697848389488	0.729071921744138	0.588597500235365	1	0.277926424048109	-0.00116674294926966	0.191144576356149	-0.120480496544985	0.1494455871483
0.210570720359538	0.195241503972945	0.194043868190276	0.345491409099085	0.133591133299661	0.201327545349191	0.0915607212416373	0.277926424048109	1	0.519285720171552	0.656933364702443	0.275257801001594	0.612885465536908
0.0691110987257544	-0.0720352681461397	0.0280205761192783	0.00856919417688405	0.0428095330491054	-0.0427288570565835	0.0220164818178207	-0.00116674294926966	0.519285720171552	1	0.593710959452622	0.559570466944822	0.514018675281133
0.318838371958504	0.210632979463957	0.286366418020617	0.213947259029409	0.256725541172364	0.191294811717443	0.229031134192133	0.191144576356149	0.656933364702443	0.593710959452622	1	0.464595292523504	0.645800145511893
0.0802523647077733	-0.0340638849260546	0.0431024897940195	-0.0684838795079999	-0.0421109669016798	-0.128726965872562	0.0013560926131791	-0.120480496544985	0.275257801001594	0.559570466944822	0.464595292523504	1	0.564949606628224
0.239341401513329	0.198456691883415	0.177172080222948	0.157601676553363	0.116919417614474	0.140075100534435	0.106394647656259	0.1494455871483	0.612885465536908	0.514018675281133	0.645800145511893	0.564949606628224	1
