# Supplementary material for: Similar object shape representation encoded in the inferolateral occipitotemporal cortex of sighted and early blind people
Source: PLoS Biol. 2023 Jul 25;21(7):e3001930. doi: 10.1371/journal.pbio.3001930 (PMC10368275; doi:10.1371/journal.pbio.3001930)
Supplement: S1 Data — (ZIP) [file pbio.3001930.s019.zip › Data/Figure6/Figure6C_EB.csv]

L-ILOTC	L-aIPS	L-pIPS	L-vPMC	R-ILOTC	R-aIPS	R-pIPS	R-vPMC	L-IFG	L-aLTC	L-pSTG	L-AG	L-SMG
1	0.779023796910908	0.805715772282921	0.712963760021843	0.727865837611687	0.568834251553482	0.582210644660894	0.452836804451021	0.282236977455403	0.141818576343733	0.28393077515143	0.170246967679483	0.170582743273747
0.779023796910908	1	0.83038423220767	0.823135950938279	0.65301790512102	0.771801872390152	0.6605259954765	0.576993725010894	0.23549763285089	0.0549755862415612	0.15361595677317	-0.0381744161246217	0.120155082817717
0.80571577228292	0.83038423220767	1	0.705676981361914	0.634033226790189	0.64576620156344	0.729024747608517	0.46641028021525	0.188560874099839	0.0749111956125504	0.163073584737795	0.0400609376507617	0.0843320720086839
0.712963760021843	0.823135950938279	0.705676981361914	1	0.579540234671361	0.636920658073604	0.550637201285713	0.635159116294243	0.298503457402665	0.0926832379693928	0.161690679927709	-0.055971911141622	0.0274381051144543
0.727865837611687	0.65301790512102	0.634033226790189	0.579540234671361	1	0.778468897205268	0.800835892074354	0.643724910871175	0.1503991957517	0.136505744442346	0.205044477128624	0.0900803339322596	0.104659784585656
0.568834251553482	0.771801872390152	0.64576620156344	0.636920658073604	0.778468897205268	1	0.81412521806307	0.777093271163097	0.146766212031093	0.0795520553363263	0.101031748444426	-0.107074414892684	0.0639708468793319
0.582210644660894	0.6605259954765	0.729024747608517	0.550637201285713	0.800835892074354	0.81412521806307	1	0.647427986428124	0.107923556497534	0.0584107582710107	0.0643176811114101	-0.0368457275053962	0.0148893454083756
0.452836804451021	0.576993725010894	0.46641028021525	0.635159116294243	0.643724910871175	0.777093271163097	0.647427986428124	1	0.219426325128787	0.0526943512125237	0.0840938697427026	-0.12987482871174	-0.0148477114525848
0.282236977455403	0.23549763285089	0.188560874099839	0.298503457402665	0.1503991957517	0.146766212031093	0.107923556497534	0.219426325128787	1	0.523488190822915	0.631568661159296	0.356434732478386	0.66298775483278
0.141818576343733	0.0549755862415612	0.0749111956125504	0.0926832379693928	0.136505744442346	0.0795520553363263	0.0584107582710106	0.0526943512125237	0.523488190822915	1	0.698177418704399	0.54296795099565	0.525000942668361
0.28393077515143	0.15361595677317	0.163073584737795	0.161690679927709	0.205044477128624	0.101031748444426	0.0643176811114101	0.0840938697427026	0.631568661159296	0.698177418704399	1	0.479846557942123	0.625449857977393
0.170246967679483	-0.0381744161246217	0.0400609376507617	-0.055971911141622	0.0900803339322596	-0.107074414892684	-0.0368457275053962	-0.12987482871174	0.356434732478386	0.54296795099565	0.479846557942123	1	0.613505908681893
0.170582743273747	0.120155082817717	0.0843320720086838	0.0274381051144543	0.104659784585656	0.0639708468793319	0.0148893454083756	-0.0148477114525848	0.66298775483278	0.525000942668361	0.625449857977393	0.613505908681893	1
