# Supplementary material for: Similar object shape representation encoded in the inferolateral occipitotemporal cortex of sighted and early blind people
Source: PLoS Biol. 2023 Jul 25;21(7):e3001930. doi: 10.1371/journal.pbio.3001930 (PMC10368275; doi:10.1371/journal.pbio.3001930)
Supplement: S1 Data — (ZIP) [file pbio.3001930.s019.zip › Data/Figure6/Figure6D_SC.csv]

Shape-Shape	Conceptual-Conceptual	Shape-Conceptual
0.803160736950298	0.313364195285576	-0.00828543571162384
1.00466226401354	0.800186201447496	-0.0780866031183983
0.841735146059016	0.712579520209429	0.449065474576392
0.918229113330349	0.196689579924006	-0.0780598097411437
0.802116849140851	0.710933286401956	-0.211834970762056
0.750391037743111	0.714035913412974	0.335229089770109
0.730519049796487	0.491029678733206	0.109794543146118
0.775474787383671	0.928053304965983	0.521718343288102
0.783719651615535	0.493676672601949	0.344179024007296
1.05810272067431	0.538164511317772	-0.325207025501681
1.15229649008845	0.573023938087958	0.293337878392342
0.754865352878981	0.337380381560075	0.0185433184694365
0.668854886689088	0.60322833006374	-0.0667479994848337
0.771179180172981	0.889929650459413	0.38320998749563
0.71765392708538	0.713415609710914	0.00559104840727015
0.953132296388358	0.830526180711236	0.190126651276113
