# Supplementary material for: Similar object shape representation encoded in the inferolateral occipitotemporal cortex of sighted and early blind people
Source: PLoS Biol. 2023 Jul 25;21(7):e3001930. doi: 10.1371/journal.pbio.3001930 (PMC10368275; doi:10.1371/journal.pbio.3001930)
Supplement: S1 Data — (ZIP) [file pbio.3001930.s019.zip › Data/S_Figure2/S_Figure2B.csv]

L-aIPS	R-aIPS	L-pIPS	R-pIPS	L-vPMC	R-vPMC
-4.41893529891968	-0.508004665374756	-3.79238700866699	-1.15612089633942	-5.78237676620483	2.17425942420959
4.6001992225647	3.91888737678528	-0.914243936538696	2.35778570175171	1.09109926223755	4.50528955459595
2.25678563117981	-2.58737468719482	1.3345547914505	-1.93461489677429	4.24624347686768	-2.40692901611328
3.59363865852356	3.66607356071472	4.8601861000061	3.7676854133606	3.07203507423401	3.73279166221619
0.813696146011353	1.12049651145935	-1.84754681587219	1.65411508083344	-0.0155033366754651	0.011841899715364
-0.32206591963768	0.110872477293015	3.11690926551819	2.09632539749146	2.63131761550903	1.50035607814789
3.23139214515686	2.8186731338501	-1.0342812538147	-0.341386497020721	1.26040649414062	0.873929262161255
3.85814356803894	-1.17165839672089	0.613828957080841	2.00177955627441	-0.0823763459920883	-2.45475673675537
6.46509027481079	2.92238712310791	3.88204646110535	1.25791716575623	1.60624444484711	0.35500094294548
10.0013980865479	13.8000450134277	10.1357555389404	6.29336166381836	6.87986087799072	2.88634037971497
2.8803379535675	3.61366605758667	2.51477813720703	3.82785868644714	6.12594652175903	2.76303362846375
7.35252141952515	6.47313070297241	8.64304828643799	7.60478830337524	5.55867671966553	4.90849876403809
-0.232022002339363	-0.104767374694347	-0.952329456806183	2.83295774459839	-1.19836473464966	1.78271806240082
1.08612620830536	-0.0498820729553699	1.84553861618042	-0.0221415814012289	1.45617079734802	-2.55818891525269
3.55768013000488	0.531069040298462	2.88395833969116	1.26711130142212	4.76949787139893	0.00557497143745422
2.22138786315918	3.81897830963135	10.0439538955688	8.77463817596436	1.54647696018219	-0.423433363437653
